# Supplementary material for: Quantitative Proteomics Analysis of ABA- and GA3-Treated Malbec Berries Reveals Insights into H2O2 Scavenging and Anthocyanin Dynamics
Source: Plants (Basel). 2024 Aug 25;13(17):2366. doi: 10.3390/plants13172366 (PMC11396855; doi:10.3390/plants13172366)
Supplement: Supplementary file 1 [file plants-13-02366-s001.zip]

Archive with 2 entries (2 files):
- Supplementary Figures and Tables.pdf
- Table S1.xlsx
