# Supplementary material for: Quantitative Proteomics Analysis of ABA- and GA3-Treated Malbec Berries Reveals Insights into H2O2 Scavenging and Anthocyanin Dynamics
Source: Plants (Basel). 2024 Aug 25;13(17):2366. doi: 10.3390/plants13172366 (PMC11396855; doi:10.3390/plants13172366)
Supplement: Supplementary file 1 [file plants-13-02366-s001.zip › Table S1.xlsx]

## Sheet: Sheet1
Supplementary Table S1. Proteins differentially abundant in berry skins at almost ripe stage (AR).The p-values were calculated by one-way ANOVA, and the p-values were adjusted by False Discovery Rate (FDR) obtaining q-values.
Accession	Description	p-value	q-value	Log2FC GA3 vs Control	Log2FC ABA vs Control
F6I0H8	UTP--glucose-1-phosphate uridylyltransferase OS=Vitis vinifera OX=29760 GN=VIT_04s0044g00710 PE=3 SV=1	0.000347801	0.0014443	0.129041	0.107204
F6HAU0	Beta-fructofuranosidase OS=Vitis vinifera OX=29760 GN=VIT_16s0022g00670 PE=3 SV=1	0.0187103	0.020709	0.338414	0.400474
F6H6U6	Bet_v_1 domain-containing protein OS=Vitis vinifera OX=29760 GN=VIT_05s0077g01570 PE=4 SV=1	0.00187142	0.00423393	0.67379	0.0933954
A5B878	Nucleoside diphosphate kinase OS=Vitis vinifera OX=29760 GN=VIT_15s0021g01330 PE=3 SV=1	5.80006e-05	0.000432892	0.311095	0.391245
F6GY46	Abscisic stress-ripening protein 2 (ASR-2) OS=Vitis vinifera OX=29760 GN=VIT_18s0072g00380 PE=3 SV=1	0.0113918	0.0144637	0.518733	0.847164
F6GTY8	Tr-type G domain-containing protein OS=Vitis vinifera OX=29760 GN=VIT_06s0004g03220 PE=3 SV=1	2.14281e-05	0.000219163	-0.24979	-0.968882
F6HMN8	5-methyltetrahydropteroyltriglutamate--homocysteine S-methyltransferase OS=Vitis vinifera OX=29760 GN=VIT_08s0056g01570 PE=3 SV=1	0.00582207	0.008982	-0.07255	-0.387325
Q9FS43	Pathogenesis-related protein 10 OS=Vitis vinifera OX=29760 GN=PR10.2 PE=3 SV=1	0.0201023	0.0220289	0.410196	0.247651
D7T227	Phosphopyruvate hydratase OS=Vitis vinifera OX=29760 GN=VIT_16s0022g01770 PE=3 SV=1	0.00158658	0.00384332	-0.0427777	-0.19746
F6I0I5	Actin-7 OS=Vitis vinifera OX=29760 GN=VIT_04s0044g00580 PE=3 SV=1	0.0109963	0.0141259	-0.225834	-0.101482
A2ICC9	Anthocyanidin synthase OS=Vitis vinifera OX=29760 GN=ANS PE=2 SV=1	0.00321481	0.00616512	-0.19625	-0.234392
D7T5P6	Tyrosinase_Cu-bd domain-containing protein OS=Vitis vinifera OX=29760 GN=VIT_10s0116g00560 PE=3 SV=1	0.00205022	0.00444058	-0.149286	0.324309
A5AKD8	Peptidyl-prolyl cis-trans isomerase OS=Vitis vinifera OX=29760 GN=VIT_18s0001g14400 PE=3 SV=1	0.0134489	0.0162344	0.179645	0.313023
C5DB50	Phosphoglycerate mutase (2,3-diphosphoglycerate-independent) OS=Vitis vinifera OX=29760 GN=VIT_08s0056g00200 PE=3 SV=1	0.00835512	0.0115304	0.35054	0.295929
Q7XAU6	Class IV chitinase OS=Vitis vinifera OX=29760 GN=Chi4D PE=2 SV=1	0.0515537	0.0437379	0.321651	0.308953
F6H3T7	DUF642 domain-containing protein OS=Vitis vinifera OX=29760 GN=VIT_04s0008g05010 PE=4 SV=1	0.0173996	0.0195397	-0.343897	0.0278327
F6HKH3	Phosphopyruvate hydratase OS=Vitis vinifera OX=29760 GN=VIT_08s0007g03960 PE=3 SV=1	0.00839016	0.0115304	0.0186686	0.137265
D7SYK8	ATP citrate synthase OS=Vitis vinifera OX=29760 GN=VIT_05s0077g00950 PE=4 SV=1	2.45891e-05	0.000242512	-0.49667	-0.688635
F6HCU9	HATPase_c domain-containing protein OS=Vitis vinifera OX=29760 GN=VIT_00s0194g00030 PE=3 SV=1	0.000451299	0.00172107	-0.42572	-0.473492
F6I229	Oxygen-evolving enhancer protein 1, chloroplastic OS=Vitis vinifera OX=29760 GN=VIT_00s0207g00210 PE=3 SV=1	9.51185e-06	0.00016417	0.148147	0.527919
D7U4J6	NmrA domain-containing protein OS=Vitis vinifera OX=29760 GN=VIT_03s0038g04670 PE=4 SV=1	0.00292498	0.00576957	0.328345	0.19153
D7T2N7	Water stress and hypersensitive response domain-containing protein OS=Vitis vinifera OX=29760 GN=VIT_05s0094g01520 PE=3 SV=1	0.0524149	0.0441296	0.183775	0.480335
D7TQP5	Cell division cycle protein 48-like OS=Vitis vinifera OX=29760 GN=VIT_08s0040g01480 PE=4 SV=1	0.0279879	0.0280541	-0.104014	-0.217276
D7SZX9	Cupin type-1 domain-containing protein OS=Vitis vinifera OX=29760 GN=VIT_12s0034g01870 PE=3 SV=1	0.0132912	0.0161336	0.290641	0.0297983
F6HAM6	Transketolase OS=Vitis vinifera OX=29760 GN=VIT_16s0022g01440 PE=3 SV=1	0.00831568	0.0115304	-0.0746526	-0.296526
A5C718	Ribulose bisphosphate carboxylase small subunit OS=Vitis vinifera OX=29760 GN=VIT_17s0000g03690 PE=3 SV=1	0.000137505	0.000751929	0.468224	0.910323
F6HLL9	Glucan endo-1,3-beta-D-glucosidase OS=Vitis vinifera OX=29760 GN=VIT_08s0007g06040 PE=3 SV=1	0.00638561	0.00960981	0.834169	0.344201
F6H4T7	Tr-type G domain-containing protein OS=Vitis vinifera OX=29760 GN=VIT_19s0027g00760 PE=3 SV=1	0.00705441	0.0104455	-0.223868	-0.44145
D7T7Y3	aconitate hydratase OS=Vitis vinifera OX=29760 GN=VIT_19s0090g00460 PE=3 SV=1	0.0134181	0.0162344	0.054698	-0.193165
D7SUQ2	GTP-binding nuclear protein OS=Vitis vinifera OX=29760 GN=VIT_04s0008g05030 PE=3 SV=1	0.00261456	0.00528951	-0.350318	-0.322342
F6HXZ5	ATP-dependent RNA helicase OS=Vitis vinifera OX=29760 GN=VIT_09s0002g01760 PE=3 SV=1	0.0189345	0.0209153	-0.0648867	-0.137128
D7T745	DUF3700 domain-containing protein OS=Vitis vinifera OX=29760 GN=VIT_05s0020g04160 PE=4 SV=1	0.00726346	0.0106339	0.288213	0.263443
D7SLA9	Lipoxygenase OS=Vitis vinifera OX=29760 GN=VIT_06s0004g01510 PE=3 SV=1	6.81944e-07	5.38058e-05	-0.386094	-0.471249
F6HL03	Galactinol--sucrose galactosyltransferase OS=Vitis vinifera OX=29760 GN=VIT_08s0007g08310 PE=3 SV=1	2.27294e-05	0.000228247	-0.608071	-0.315022
F6HPN2	Aldedh domain-containing protein OS=Vitis vinifera OX=29760 GN=VIT_01s0026g00220 PE=3 SV=1	0.0111969	0.0142819	0.202639	-0.0787908
A5C5K3	Adenosylhomocysteinase OS=Vitis vinifera OX=29760 GN=VIT_05s0029g00330 PE=3 SV=1	0.000149215	0.000784879	-0.437945	-0.662569
D7TBK8	Glutaredoxin-dependent peroxiredoxin OS=Vitis vinifera OX=29760 GN=Prx PE=2 SV=1	0.00172013	0.00402558	0.51876	1.00932
Q0ZJ13	ATP synthase subunit beta, chloroplastic OS=Vitis vinifera OX=29760 GN=atpB PE=3 SV=1	1.3444e-05	0.000165374	0.077478	0.236297
D7TBL7	Aspartate aminotransferase OS=Vitis vinifera OX=29760 GN=VIT_11s0016g03720 PE=3 SV=1	0.0554686	0.0457247	0.129016	-0.115843
F6HBC6	DUF642 domain-containing protein OS=Vitis vinifera OX=29760 GN=VIT_13s0064g00460 PE=4 SV=1	0.0152069	0.0177566	-0.296676	-0.229721
F6HXC8	Phospholipase D OS=Vitis vinifera OX=29760 GN=VIT_09s0002g06760 PE=3 SV=1	0.000190358	0.000947167	-0.783458	-0.831809
F6GWF3	Serine hydroxymethyltransferase OS=Vitis vinifera OX=29760 GN=VIT_05s0029g00310 PE=3 SV=1	0.0166481	0.0189194	0.0252814	-0.24556
F6H2N7	Phosphoenolpyruvate carboxylase OS=Vitis vinifera OX=29760 GN=VIT_19s0014g01390 PE=3 SV=1	1.17492e-05	0.000165374	-0.366378	-0.760345
F6HGH4	6-phosphogluconate dehydrogenase, decarboxylating OS=Vitis vinifera OX=29760 GN=VIT_01s0010g01130 PE=3 SV=1	0.00575918	0.00890986	0.135486	-0.0808169
A5BTZ8	Annexin OS=Vitis vinifera OX=29760 GN=VIT_18s0001g05530 PE=3 SV=1	0.00385515	0.00691684	0.229581	0.192982
A5B427	Cyclase-like protein 2 OS=Vitis vinifera OX=29760 GN=VIT_03s0180g00070 PE=3 SV=1	0.00101983	0.00280226	0.688473	0.998178
F6H5V8	Pro-resilin OS=Vitis vinifera OX=29760 GN=VIT_14s0108g01160 PE=4 SV=1	0.00170462	0.00400625	0.216172	0.670353
D7TS57	Chaperonin CPN60-2, mitochondrial OS=Vitis vinifera OX=29760 GN=VIT_05s0051g00340 PE=3 SV=1	0.0322264	0.0310625	-0.140699	-0.00636843
F6H1K5	Thioredoxin domain-containing protein OS=Vitis vinifera OX=29760 GN=VIT_18s0001g13240 PE=4 SV=1	0.000218159	0.00104774	0.601474	0.799168
F6HL96	NAD(P)-bd_dom domain-containing protein OS=Vitis vinifera OX=29760 GN=VIT_08s0007g00530 PE=4 SV=1	0.0213391	0.0229294	0.11271	0.224038
F6GX20	4-hydroxy-4-methyl-2-oxoglutarate aldolase OS=Vitis vinifera OX=29760 GN=VIT_04s0023g00590 PE=3 SV=1	0.000763241	0.00237376	0.211906	0.496212
F6H0X3	14_3_3 domain-containing protein OS=Vitis vinifera OX=29760 GN=VIT_18s0001g06330 PE=3 SV=1	0.00634252	0.00957104	-0.263622	0.0209995
D7TUK1	Aldo_ket_red domain-containing protein OS=Vitis vinifera OX=29760 GN=VIT_14s0030g02020 PE=4 SV=1	0.00182694	0.00420429	0.348801	0.1684
Q56AY1	Glutathione transferase OS=Vitis vinifera OX=29760 GN=GST4 PE=2 SV=1	0.000675126	0.00216788	-0.987067	-0.765669
F6HNQ5	SHSP domain-containing protein OS=Vitis vinifera OX=29760 GN=VIT_13s0019g02850 PE=3 SV=1	0.000133064	0.00073492	0.685394	1.04953
F6H8B4	Oxygen-evolving enhancer protein 3-2, chloroplastic OS=Vitis vinifera OX=29760 GN=VIT_00s0904g00010 PE=3 SV=1	1.72504e-07	2.12347e-05	0.622535	1.29808
D7SY76	Bet_v_1 domain-containing protein OS=Vitis vinifera OX=29760 GN=VIT_05s0077g01560 PE=3 SV=1	3.27651e-05	0.000287243	0.86603	-0.263645
A5B1D3	PsbP domain-containing protein OS=Vitis vinifera OX=29760 GN=VIT_12s0028g01080 PE=4 SV=1	0.00206516	0.00445546	0.112859	0.383981
D7SPF1	Succinate dehydrogenase [ubiquinone] flavoprotein subunit, mitochondrial OS=Vitis vinifera OX=29760 GN=VIT_04s0023g01650 PE=3 SV=1	0.00611029	0.00937429	0.228944	0.0120123
F6HR72	Glutathione transferase OS=Vitis vinifera OX=29760 GN=VIT_19s0093g00150 PE=3 SV=1	0.0128278	0.0157791	-0.437153	-0.118367
F6HYG1	Heat shock 70 kDa protein 14 OS=Vitis vinifera OX=29760 GN=VIT_09s0002g04680 PE=4 SV=1	0.00449563	0.00766345	-0.295306	-0.464978
F6HXL1	Proteasome subunit alpha type OS=Vitis vinifera OX=29760 GN=VIT_09s0002g00350 PE=3 SV=1	0.0049838	0.00824124	0.172602	0.390332
F6I1W0	Glutamate decarboxylase OS=Vitis vinifera OX=29760 GN=VIT_17s0000g00920 PE=3 SV=1	0.0140779	0.0168662	-0.24771	-0.196254
F6HID6	Fatty acid hydroperoxide lyase 1 OS=Vitis vinifera OX=29760 GN=VIT_12s0059g01060 PE=2 SV=1	0.000104895	0.000622945	-0.870766	-0.913419
A5AQ65	Mitochondrial outer membrane protein porin 2 OS=Vitis vinifera OX=29760 GN=VIT_07s0129g00170 PE=3 SV=1	0.00575795	0.00890986	0.151291	0.296308
F6HJZ4	SHSP domain-containing protein OS=Vitis vinifera OX=29760 GN=VIT_12s0035g01910 PE=3 SV=1	9.78069e-05	0.000593138	0.94673	1.18128
F6HW56	Heat shock 70 kDa protein, mitochondrial OS=Vitis vinifera OX=29760 GN=VIT_03s0097g00530 PE=3 SV=1	0.0233206	0.0244869	0.100132	0.111538
F6I1P0	Pyruvate dehydrogenase E1 component subunit beta OS=Vitis vinifera OX=29760 GN=VIT_01s0146g00310 PE=4 SV=1	0.0261231	0.026669	0.120094	0.254226
D7TJ46	Pyr_redox_2 domain-containing protein OS=Vitis vinifera OX=29760 GN=VIT_08s0007g03610 PE=4 SV=1	7.93369e-06	0.000146062	-0.427938	-0.694875
D7SGX1	EF1_GNE domain-containing protein OS=Vitis vinifera OX=29760 GN=VIT_17s0000g01540 PE=3 SV=1	0.00187815	0.00423393	0.144548	0.315136
A5BAX1	Bet_v_1 domain-containing protein OS=Vitis vinifera OX=29760 GN=VIT_01s0011g05110 PE=4 SV=1	0.000236253	0.0010965	0.608893	1.15614
F6GT40	ATP-dependent Clp protease ATP-binding subunit ClpA-like CD4B, chloroplastic OS=Vitis vinifera OX=29760 GN=VIT_17s0000g00340 PE=3 SV=1	0.0146552	0.0172952	0.153833	0.131959
D7SPB2	Inorganic diphosphatase OS=Vitis vinifera OX=29760 GN=VIT_04s0023g02050 PE=3 SV=1	0.00135722	0.00342283	-0.0357044	0.385179
A5AY42	ATP synthase subunit d, mitochondrial OS=Vitis vinifera OX=29760 GN=VIT_13s0019g03860 PE=3 SV=1	0.000143939	0.000764406	0.378809	0.640159
F6HUD1	Glutathione peroxidase OS=Vitis vinifera OX=29760 GN=VIT_02s0025g03600 PE=3 SV=1	4.70221e-05	0.000371008	0.586767	0.553782
F6I6W5	Pyrophosphate--fructose 6-phosphate 1-phosphotransferase subunit alpha OS=Vitis vinifera OX=29760 GN=PFP-ALPHA PE=3 SV=1	5.00282e-05	0.000389166	-0.262791	-0.642764
D7TFJ4	Transaldolase OS=Vitis vinifera OX=29760 GN=VIT_01s0150g00190 PE=3 SV=1	6.32347e-06	0.000124731	-0.397544	-0.262205
F6H684	Glucose acyltransferase 2 OS=Vitis vinifera OX=29760 GN=VIT_03s0091g01290 PE=2 SV=1	0.00475543	0.00797873	-0.130608	0.216056
A5BX54	Isocitrate dehydrogenase [NADP] OS=Vitis vinifera OX=29760 GN=VIT_04s0079g00530 PE=3 SV=1	0.0125203	0.0155659	0.253065	-0.107874
A5ALB2	Proteasome subunit alpha type OS=Vitis vinifera OX=29760 GN=VIT_09s0002g00980 PE=3 SV=1	0.0332738	0.0316849	0.0872276	0.168604
F6HK38	Elongation factor 1-gamma OS=Vitis vinifera OX=29760 GN=VIT_12s0035g01130 PE=4 SV=1	0.000414534	0.00164712	-0.285846	-0.483855
D7TP00	Glutathione transferase OS=Vitis vinifera OX=29760 GN=VIT_07s0104g01800 PE=3 SV=1	0.00456606	0.00775957	0.150844	0.356612
D7TH54	Thioredoxin-dependent peroxiredoxin OS=Vitis vinifera OX=29760 GN=VIT_08s0007g02490 PE=4 SV=1	0.00101798	0.00280226	-0.0599327	0.424227
E0CQ80	HATPase_c domain-containing protein OS=Vitis vinifera OX=29760 GN=VIT_18s0001g14500 PE=3 SV=1	1.34742e-05	0.000165374	-0.416305	-0.361463
F6GX19	Isopentenyl-diphosphate Delta-isomerase OS=Vitis vinifera OX=29760 GN=VIT_04s0023g00600 PE=3 SV=1	0.0337846	0.0320058	-0.00785142	0.275599
F6H409	Glyceraldehyde-3-phosphate dehydrogenase OS=Vitis vinifera OX=29760 GN=VIT_14s0068g00680 PE=3 SV=1	0.05253	0.0441592	0.0966339	0.260469
F6HG44	Glyceraldehyde-3-phosphate dehydrogenase OS=Vitis vinifera OX=29760 GN=VIT_01s0010g02460 PE=3 SV=1	0.000819188	0.00245892	0.259459	-0.455658
D7TZU1	30S ribosomal protein S3, chloroplastic OS=Vitis vinifera OX=29760 GN=VIT_09s0002g01460 PE=3 SV=1	0.00189104	0.00424566	-0.354275	-0.723896
A5ARE0	Cupin type-1 domain-containing protein OS=Vitis vinifera OX=29760 GN=VIT_06s0004g04060 PE=3 SV=1	0.000601072	0.00197604	0.274792	0.431292
D7SKB2	ATPase_AAA_core domain-containing protein OS=Vitis vinifera OX=29760 GN=VIT_06s0004g05180 PE=3 SV=1	0.00123499	0.00321741	0.3269	0.405804
F6H9T6	Succinate-semialdehyde dehydrogenase OS=Vitis vinifera OX=29760 GN=VIT_19s0085g00880 PE=3 SV=1	0.0252461	0.0258214	0.0274249	0.12469
F6H0K6	L-ascorbate peroxidase OS=Vitis vinifera OX=29760 GN=VIT_18s0001g02470 PE=3 SV=1	0.000885361	0.00256935	0.379475	0.338878
F6HXY7	Large ribosomal subunit protein uL6 alpha-beta domain-containing protein OS=Vitis vinifera OX=29760 GN=VIT_09s0002g01620 PE=3 SV=1	0.0376445	0.034537	-0.203726	-0.378534
A5C0I8	Alcohol dehydrogenase 1 OS=Vitis vinifera OX=29760 GN=VIT_04s0044g01110 PE=3 SV=1	0.00533817	0.00852599	-0.0505557	-0.463068
D7TI60	CCT-theta OS=Vitis vinifera OX=29760 GN=VIT_08s0007g07460 PE=3 SV=1	0.0179824	0.0200238	-0.215354	-0.214772
F6I134	Triosephosphate isomerase, chloroplastic OS=Vitis vinifera OX=29760 GN=VIT_03s0038g01780 PE=3 SV=1	0.0449942	0.0397608	0.120187	0.32121
F6HBF2	ADP/ATP translocase OS=Vitis vinifera OX=29760 GN=VIT_13s0064g01050 PE=3 SV=1	3.98746e-06	9.07752e-05	-0.577289	-1.13397
D7TPC0	DLH domain-containing protein OS=Vitis vinifera OX=29760 GN=VIT_07s0104g00420 PE=4 SV=1	0.000855103	0.00252555	0.138573	0.375135
D7SQ37	Xylose isomerase OS=Vitis vinifera OX=29760 GN=VIT_11s0052g01710 PE=3 SV=1	0.00211973	0.00453774	0.234871	0.189584
F6H6Y0	Peroxisomal multifunctional protein-2 MFP-2 OS=Vitis vinifera OX=29760 GN=VIT_05s0077g02140 PE=3 SV=1	0.00040051	0.00160292	-0.147632	-0.53282
F6H7V7	Beta-glucosidase OS=Vitis vinifera OX=29760 GN=VIT_00s0220g00070 PE=3 SV=1	0.000450633	0.00172107	-0.593027	-0.566552
C5DB51	Pyruvate kinase OS=Vitis vinifera OX=29760 GN=VIT_08s0056g00190 PE=3 SV=1	0.000281015	0.00123179	-0.24262	-0.648578
D7T037	Phytocyanin domain-containing protein OS=Vitis vinifera OX=29760 GN=VIT_12s0034g01140 PE=4 SV=1	0.0244547	0.0252929	-0.0363384	-0.507016
A5B9D6	Cytochrome b5 heme-binding domain-containing protein OS=Vitis vinifera OX=29760 GN=VIT_18s0001g09400 PE=3 SV=1	1.50736e-06	6.09086e-05	0.336639	0.848131
D7T3Q1	Serine carboxypeptidase-like 18 OS=Vitis vinifera OX=29760 GN=VIT_03s0088g00260 PE=3 SV=1	0.00676321	0.0100955	0.0167153	0.401317
E0CQY0	Expansin OS=Vitis vinifera OX=29760 GN=VIT_18s0001g01130 PE=3 SV=1	0.0305453	0.0299119	-0.28512	-0.619199
D7T6Q0	DLH domain-containing protein OS=Vitis vinifera OX=29760 GN=VIT_05s0020g02540 PE=4 SV=1	0.000461706	0.00173143	0.533988	0.542409
E0CVA1	Probable 6-phosphogluconolactonase OS=Vitis vinifera OX=29760 GN=VIT_16s0098g01200 PE=3 SV=1	0.0533818	0.0446037	0.331695	0.330679
A5AEH1	14_3_3 domain-containing protein OS=Vitis vinifera OX=29760 GN=VIT_07s0191g00090 PE=3 SV=1	0.00917163	0.0123249	-0.17381	0.0624481
A5BM68	TCTP domain-containing protein OS=Vitis vinifera OX=29760 GN=VIT_05s0020g01170 PE=3 SV=1	0.0287546	0.0287184	-0.0648903	0.250563
A5BRL4	Trans-cinnamate 4-monooxygenase OS=Vitis vinifera OX=29760 GN=VIT_06s0004g08150 PE=3 SV=1	9.26759e-05	0.000580823	-0.547381	-1.12024
D7TNT9	Citrate synthase OS=Vitis vinifera OX=29760 GN=VIT_13s0156g00180 PE=3 SV=1	0.0479265	0.0416623	-0.0944904	-0.212589
F6HNP2	SHSP domain-containing protein OS=Vitis vinifera OX=29760 GN=VIT_13s0019g03000 PE=3 SV=1	0.00318969	0.00613826	0.328402	0.594712
D7SJX8	Peptidyl-prolyl cis-trans isomerase OS=Vitis vinifera OX=29760 GN=VIT_06s0004g06610 PE=3 SV=1	0.0134624	0.0162344	0.245132	0.244954
F6HC36	Chalcone-flavonone isomerase family protein OS=Vitis vinifera OX=29760 GN=VIT_13s0067g02870 PE=3 SV=1	0.000480935	0.00174752	-0.994932	-0.577048
D7TV61	Pyr_redox_2 domain-containing protein OS=Vitis vinifera OX=29760 GN=VIT_02s0025g00340 PE=4 SV=1	0.00110928	0.00300323	0.40036	0.084113
D7SIE8	Aldedh domain-containing protein OS=Vitis vinifera OX=29760 GN=VIT_17s0000g05800 PE=3 SV=1	0.0164456	0.0188836	0.0860336	-0.218921
F6H7I9	Aminomethyltransferase OS=Vitis vinifera OX=29760 GN=VIT_10s0116g01540 PE=3 SV=1	0.0414045	0.0371835	0.137683	0.136508
A5B0L5	PAP_fibrillin domain-containing protein OS=Vitis vinifera OX=29760 GN=VIT_08s0007g06480 PE=3 SV=1	6.81011e-05	0.000464473	0.469558	0.884583
F6HQV3	Ribos_L4_asso_C domain-containing protein OS=Vitis vinifera OX=29760 GN=VIT_08s0040g03200 PE=3 SV=1	9.61367e-07	6.09086e-05	-0.712874	-1.59863
D7TFL3	Calnexin-like 1 OS=Vitis vinifera OX=29760 GN=VIT_01s0150g00400 PE=3 SV=1	0.0143881	0.0170542	0.0842769	0.319389
F6GST3	Argininosuccinate synthase OS=Vitis vinifera OX=29760 GN=VIT_17s0000g01690 PE=3 SV=1	0.0207793	0.0225472	0.203552	0.191401
F6HSN5	2-hydroxyacyl-CoA lyase OS=Vitis vinifera OX=29760 GN=VIT_14s0006g02240 PE=3 SV=1	0.000757944	0.00237376	0.294617	0.0729933
F6I407	Patellin-5 OS=Vitis vinifera OX=29760 GN=VIT_18s0041g00430 PE=3 SV=1	0.00843619	0.011533	-0.493487	-0.242544
F6GY71	Pyruvate decarboxylase OS=Vitis vinifera OX=29760 GN=VIT_08s0217g00100 PE=3 SV=1	0.0101449	0.0134076	-0.174732	-0.377288
F6HN88	Oxoglutarate dehydrogenase (succinyl-transferring) OS=Vitis vinifera OX=29760 GN=VIT_13s0019g00510 PE=3 SV=1	7.18345e-05	0.000483836	-0.427718	-0.687825
F6GZK4	Serine hydroxymethyltransferase OS=Vitis vinifera OX=29760 GN=VIT_18s0001g07960 PE=3 SV=1	0.00727788	0.0106339	0.32158	-0.0395256
D7T0M7	Proteasome subunit beta OS=Vitis vinifera OX=29760 GN=VIT_11s0065g00320 PE=3 SV=1	0.00938421	0.0125495	0.182335	0.451968
A5BYC0	Proteasome subunit beta OS=Vitis vinifera OX=29760 GN=VIT_07s0151g00690 PE=3 SV=1	0.0114518	0.0145066	0.215824	0.422064
F6HX00	Phosphoenolpyruvate carboxykinase (ATP) OS=Vitis vinifera OX=29760 GN=VIT_00s1995g00010 PE=3 SV=1	0.000506062	0.00178396	-0.0257098	-0.444295
D7TCD6	Aldehyde dehydrogenase (NAD(+)) OS=Vitis vinifera OX=29760 GN=VIT_11s0016g00900 PE=3 SV=1	0.0498293	0.0426823	-0.201798	-0.0550154
A5AXI5	Proteasome subunit alpha type OS=Vitis vinifera OX=29760 GN=VIT_08s0040g00410 PE=3 SV=1	0.0616612	0.0498621	0.0435736	0.20037
F6HAD6	EF1_GNE domain-containing protein OS=Vitis vinifera OX=29760 GN=VIT_06s0009g02410 PE=3 SV=1	0.00305159	0.0059555	0.108845	0.406627
F6HC76	Superoxide dismutase OS=Vitis vinifera OX=29760 GN=VIT_13s0067g02990 PE=3 SV=1	0.000800622	0.00244302	0.728181	1.00836
F6GUN2	Mitochondrial dicarboxylate/tricarboxylate transporter DTC OS=Vitis vinifera OX=29760 GN=VIT_06s0004g00470 PE=3 SV=1	0.000244441	0.00112001	-0.0704955	-0.841606
D7TYP5	Ribonuclease OS=Vitis vinifera OX=29760 GN=VIT_00s0283g00020 PE=4 SV=1	0.00355114	0.00660375	-0.177824	-0.414697
F6HA82	Flavonoid 3',5'-hydroxylase 2 (F3´5´H) OS=Vitis vinifera OX=29760 GN=VIT_06s0009g02970 PE=3 SV=1	3.07657e-05	0.000278558	-0.676793	-1.14661
D7TK38	Phospho-N-acetylmuramoyl-pentapeptide-transferase-like OS=Vitis vinifera OX=29760 GN=VIT_10s0003g03180 PE=3 SV=1	0.010458	0.0136549	-0.299841	-0.902101
D7TKK5	Obg-like ATPase 1 OS=Vitis vinifera OX=29760 GN=VIT_10s0003g05020 PE=3 SV=1	0.0376299	0.034537	-0.140747	-0.158428
D7U2H1	GTP-binding protein SAR1A OS=Vitis vinifera OX=29760 GN=VIT_07s0005g01330 PE=3 SV=1	0.000714843	0.00226903	0.0110087	0.146786
F6H440	Mitochondrial phosphate carrier protein 3, mitochondrial OS=Vitis vinifera OX=29760 GN=VIT_14s0068g01260 PE=3 SV=1	1.24707e-05	0.000165374	-0.672757	-0.889379
D7SIN7	beta-aspartyl-peptidase OS=Vitis vinifera OX=29760 GN=VIT_17s0000g04910 PE=4 SV=1	0.0456409	0.0402037	0.275369	0.455022
F6HLB4	Glutamate dehydrogenase OS=Vitis vinifera OX=29760 GN=VIT_08s0007g07400 PE=3 SV=1	0.0170611	0.0193093	-0.084504	0.15362
D7TPB8	DLH domain-containing protein OS=Vitis vinifera OX=29760 GN=VIT_07s0104g00440 PE=4 SV=1	0.00725101	0.0106339	0.218891	0.396661
A5AX75	14_3_3 domain-containing protein OS=Vitis vinifera OX=29760 GN=VIT_18s0001g07240 PE=3 SV=1	4.28421e-05	0.000347969	-0.601913	-0.3288
F6HHX2	Sec16_C domain-containing protein OS=Vitis vinifera OX=29760 GN=VIT_13s0158g00140 PE=3 SV=1	0.033383	0.0317342	-0.136528	-0.494835
F6GTT2	ATP synthase subunit beta OS=Vitis vinifera OX=29760 GN=VIT_17s0000g02900 PE=3 SV=1	0.00464703	0.00784885	0.221144	0.276739
F6GXJ2	60S ribosomal protein L7-4 OS=Vitis vinifera OX=29760 GN=VIT_11s0052g00290 PE=3 SV=1	2.81905e-05	0.000263894	-0.64029	-2.17304
D7TW88	Hydroxymethylglutaryl-CoA synthase OS=Vitis vinifera OX=29760 GN=VIT_02s0025g04580 PE=3 SV=1	1.17179e-05	0.000165374	-0.00869386	-0.591127
D7TMH3	Sedoheptulose-1,7-bisphosphatase, chloroplastic OS=Vitis vinifera OX=29760 GN=VIT_13s0019g03350 PE=3 SV=1	0.00483115	0.00806124	0.467791	0.569121
Q5PXH0	Aquaporin (PIP2-1) OS=Vitis vinifera OX=29760 GN=PIP2-1 PE=2 SV=1	0.0577579	0.0472288	-0.181102	-0.441761
F6HFH0	Bet_v_1 domain-containing protein OS=Vitis vinifera OX=29760 GN=VIT_01s0011g05180 PE=4 SV=1	0.00753577	0.010867	1.15672	1.38866
A5B4J3	Histone H4 OS=Vitis vinifera OX=29760 GN=VIT_06s0004g03890 PE=3 SV=1	0.000505826	0.00178396	-0.802846	-1.60051
D7TWS2	Aldedh domain-containing protein OS=Vitis vinifera OX=29760 GN=VIT_14s0066g01550 PE=3 SV=1	0.02269	0.0240534	-0.126359	-0.258625
F6GVW4	22.0 kDa class IV heat shock protein (HSP) OS=Vitis vinifera OX=29760 GN=VIT_18s0089g01270 PE=3 SV=1	0.0158718	0.0183641	1.05288	1.17476
F6HTT2	40S ribosomal protein S3a OS=Vitis vinifera OX=29760 GN=VIT_14s0030g01810 PE=3 SV=1	2.20037e-06	6.77209e-05	-0.708256	-1.85499
F6GUW1	SHSP domain-containing protein OS=Vitis vinifera OX=29760 GN=VIT_06s0004g05770 PE=3 SV=1	0.0562735	0.0462343	0.277119	0.531847
F6H3P2	Glycine cleavage system P protein OS=Vitis vinifera OX=29760 GN=VIT_04s0008g01300 PE=3 SV=1	0.00624603	0.00950334	0.0585309	-0.189059
D7UC61	Remorin OS=Vitis vinifera OX=29760 GN=VIT_15s0046g03180 PE=3 SV=1	0.00124913	0.003225	0.147716	0.836082
D7U5T7	UMP-CMP kinase OS=Vitis vinifera OX=29760 GN=VIT_15s0045g01310 PE=3 SV=1	0.00784087	0.0111218	0.197575	0.172963
F6HTU0	PCI domain-containing protein OS=Vitis vinifera OX=29760 GN=VIT_14s0030g01670 PE=3 SV=1	0.00745757	0.0107991	-0.333901	-0.51991
D7SSP3	Lipocln_cytosolic_FA-bd_dom domain-containing protein OS=Vitis vinifera OX=29760 GN=VIT_11s0206g00120 PE=4 SV=1	0.0175902	0.0196663	-0.0468872	0.147796
D7TDB6	Glucose-1-phosphate adenylyltransferase OS=Vitis vinifera OX=29760 GN=VIT_12s0057g01480 PE=3 SV=1	0.0264271	0.0269295	-0.17852	-0.206382
A5BEM8	Glyoxylate/succinic semialdehyde reductase 1 OS=Vitis vinifera OX=29760 GN=VIT_00s0227g00110 PE=4 SV=1	0.034322	0.0323485	0.219794	0.388054
D7TQB0	GST N-terminal domain-containing protein OS=Vitis vinifera OX=29760 GN=VIT_08s0040g03100 PE=4 SV=1	0.0218176	0.023398	0.296173	0.355445
F6GTS3	T-complex protein 1 subunit delta OS=Vitis vinifera OX=29760 GN=VIT_17s0000g03040 PE=3 SV=1	0.00180291	0.00417256	-0.272253	-0.466898
D7TAR8	Proteasome subunit beta OS=Vitis vinifera OX=29760 GN=VIT_01s0010g02900 PE=3 SV=1	0.00810564	0.0113624	0.121062	0.204234
F6HMU5	HIT domain-containing protein OS=Vitis vinifera OX=29760 GN=VIT_08s0056g00710 PE=4 SV=1	3.16747e-05	0.000282163	0.823035	1.21404
F6H7M1	F-ATPase gamma subunit OS=Vitis vinifera OX=29760 GN=VIT_10s0116g01740 PE=3 SV=1	0.0156409	0.0181482	-0.0435975	0.116831
E0CRP4	PEROXIDASE_4 domain-containing protein OS=Vitis vinifera OX=29760 GN=VIT_18s0001g06370 PE=3 SV=1	6.70564e-05	0.000464473	0.137934	0.358903
E0CR04	UTP-monosaccharide-1-phosphate uridylyltransferase OS=Vitis vinifera OX=29760 GN=VIT_18s0001g01640 PE=4 SV=1	0.007433	0.0107991	-0.208233	-0.440128
F6HMA9	60S ribosomal protein L11 OS=Vitis vinifera OX=29760 GN=VIT_10s0003g01520 PE=3 SV=1	0.000360983	0.00147683	-0.34166	-1.01028
F6HDT7	Acireductone dioxygenase 2 OS=Vitis vinifera OX=29760 GN=VIT_05s0020g04080 PE=3 SV=1	0.0204543	0.022282	0.868025	0.628828
D7TMY3	PKS_ER domain-containing protein OS=Vitis vinifera OX=29760 GN=VIT_16s0100g00300 PE=3 SV=1	0.0421719	0.0377665	-0.0788911	0.144493
A5B8K3	Glutaredoxin domain-containing protein OS=Vitis vinifera OX=29760 GN=VIT_14s0066g00960 PE=3 SV=1	0.00211561	0.00453774	1.31742	1.26235
D7TR81	Pyrophosphate--fructose 6-phosphate 1-phosphotransferase subunit beta OS=Vitis vinifera OX=29760 GN=PFP-BETA PE=3 SV=1	0.000503319	0.00178396	-0.241059	-0.533365
D7SW76	ATP synthase 24 kDa subunit, mitochondrial OS=Vitis vinifera OX=29760 GN=VIT_07s0031g01740 PE=4 SV=1	0.0113026	0.0143836	0.164242	0.309732
D7SPI5	Xaa-Pro aminopeptidase P OS=Vitis vinifera OX=29760 GN=VIT_04s0023g01300 PE=3 SV=1	0.0618631	0.0498793	0.19861	0.0334528
D7TBD7	ATP-dependent 6-phosphofructokinase OS=Vitis vinifera OX=29760 GN=PFK PE=3 SV=1	0.00186663	0.00423393	-0.031217	-0.303431
F6GT81	AB hydrolase-1 domain-containing protein OS=Vitis vinifera OX=29760 GN=VIT_17s0000g06180 PE=4 SV=1	0.0458766	0.0402828	0.0309206	-0.240777
D7SLU3	T-complex protein 1 subunit alpha OS=Vitis vinifera OX=29760 GN=VIT_15s0021g02230 PE=3 SV=1	0.000339018	0.00142932	-0.283585	-0.54275
F6HCG2	Sucrose-phosphate synthase OS=Vitis vinifera OX=29760 GN=VIT_11s0118g00200 PE=3 SV=1	0.00015256	0.000793587	-0.924376	-1.00044
F6GZ23	NAD(P)H dehydrogenase (quinone) (Fragment) OS=Vitis vinifera OX=29760 GN=VIT_00s0274g00090 PE=3 SV=1	0.00081905	0.00245892	0.834201	0.2283
F6HCT7	Heat shock 70 kDa protein, mitochondrial OS=Vitis vinifera OX=29760 GN=VIT_00s0415g00030 PE=3 SV=1	0.0231893	0.0244398	0.315372	0.0973768
F6H2P0	14_3_3 domain-containing protein OS=Vitis vinifera OX=29760 GN=VIT_19s0014g01420 PE=3 SV=1	0.0039198	0.00695413	-0.0653449	0.190802
D7TU67	Anthocyanin acyltransferase OS=Vitis vinifera OX=29760 GN=ANAT PE=4 SV=1	0.00685575	0.0102061	-1.02866	-1.26647
F6GTA6	PHB domain-containing protein OS=Vitis vinifera OX=29760 GN=VIT_17s0000g05680 PE=4 SV=1	0.0198822	0.0218745	0.38792	0.472874
F6I4U2	DUF538 domain-containing protein OS=Vitis vinifera OX=29760 GN=VIT_14s0060g00900 PE=4 SV=1	0.0163916	0.0188607	-0.159907	0.241313
F6HLJ7	Enoyl-[acyl-carrier-protein] reductase [NADH], chloroplastic OS=Vitis vinifera OX=29760 GN=VIT_08s0007g06390 PE=3 SV=1	0.00398746	0.00701367	0.23867	0.289272
E0CR63	Photosystem II 22 kDa protein, chloroplastic OS=Vitis vinifera OX=29760 GN=VIT_18s0001g02740 PE=4 SV=1	8.88167e-06	0.000158238	-0.773682	-0.538188
A5BIQ8	S5 DRBM domain-containing protein OS=Vitis vinifera OX=29760 GN=VIT_08s0007g08370 PE=3 SV=1	4.14001e-05	0.000346447	-1.08799	-2.65873
F6I5I7	Methylenetetrahydrofolate reductase OS=Vitis vinifera OX=29760 GN=VIT_15s0024g00070 PE=3 SV=1	0.00187706	0.00423393	-0.229207	-0.46726
D7SXJ4	Alpha-1,4 glucan phosphorylase OS=Vitis vinifera OX=29760 GN=VIT_14s0108g01560 PE=3 SV=1	0.000778228	0.00240122	-0.560473	-0.882752
D7TLX7	Ras-related protein RABE1c OS=Vitis vinifera OX=29760 GN=VIT_13s0019g00520 PE=4 SV=1	0.000153744	0.000793587	-0.305135	0.029562
F6HLA7	NADPH-dependent aldehyde reductase-like protein, chloroplastic OS=Vitis vinifera OX=29760 GN=VIT_08s0007g07530 PE=4 SV=1	0.00448439	0.00766345	0.456286	0.423862
F6HNI6	Elongation factor 1-alpha OS=Vitis vinifera OX=29760 GN=VIT_13s0019g03920 PE=3 SV=1	5.57509e-05	0.000421802	-0.248442	-1.30095
Q0ZJ25	Photosystem II D2 protein OS=Vitis vinifera OX=29760 GN=psbD PE=3 SV=1	0.0522619	0.0440679	-0.369266	-0.0499385
D7SNA2	Superoxide dismutase [Cu-Zn] OS=Vitis vinifera OX=29760 GN=VIT_06s0061g00750 PE=3 SV=1	0.0341804	0.0322701	0.0714433	0.578541
F6HKS7	Chlorophyll a-b binding protein, chloroplastic OS=Vitis vinifera OX=29760 GN=VIT_08s0007g02190 PE=3 SV=1	0.000388799	0.00156741	-0.954474	-0.705374
D7T187	Amidohydro-rel domain-containing protein OS=Vitis vinifera OX=29760 GN=VIT_06s0009g02790 PE=3 SV=1	0.0385891	0.0350542	0.412062	0.22983
F6HZ27	Glutathione transferase OS=Vitis vinifera OX=29760 GN=VIT_07s0005g00030 PE=3 SV=1	0.00841338	0.0115304	0.606249	0.687211
F6HXK4	Plasma membrane ATPase OS=Vitis vinifera OX=29760 GN=VIT_09s0002g00130 PE=3 SV=1	0.0549337	0.0454875	-0.505068	-0.51064
E0CU14	Glutathione transferase OS=Vitis vinifera OX=29760 GN=VIT_12s0028g00930 PE=3 SV=1	0.0130132	0.0159362	0.0829208	0.204547
F6HJZ5	Pectinesterase OS=Vitis vinifera OX=29760 GN=VIT_12s0035g01900 PE=3 SV=1	0.000658254	0.00212606	0.474537	0.527892
F6HQC5	M16C_associated domain-containing protein OS=Vitis vinifera OX=29760 GN=VIT_03s0063g00680 PE=4 SV=1	0.0531781	0.0445008	0.0293805	-0.167166
F6H6C2	S10_plectin domain-containing protein OS=Vitis vinifera OX=29760 GN=VIT_16s0050g01160 PE=4 SV=1	0.00542993	0.00861776	-0.459514	-0.951054
D7T9L8	Coatomer subunit delta OS=Vitis vinifera OX=29760 GN=VIT_01s0011g01570 PE=3 SV=1	0.00672402	0.0100643	-0.278402	-0.567979
F6HGY3	Phosphotransferase OS=Vitis vinifera OX=29760 GN=VIT_11s0016g03070 PE=3 SV=1	0.00888241	0.0119946	-0.564005	-0.462068
D7TFE6	Pectin acetylesterase OS=Vitis vinifera OX=29760 GN=VIT_02s0087g00400 PE=3 SV=1	0.000202586	0.00099017	0.890864	0.769289
F6HAX5	Ribosomal_L18_c domain-containing protein OS=Vitis vinifera OX=29760 GN=VIT_05s0094g00870 PE=3 SV=1	1.92238e-07	2.12347e-05	-0.553378	-1.27175
F6I455	Elongation factor 1-gamma OS=Vitis vinifera OX=29760 GN=VIT_18s0041g01900 PE=4 SV=1	0.000850816	0.00252555	-0.621589	-1.00485
D7SJF5	CBS domain-containing protein OS=Vitis vinifera OX=29760 GN=VIT_06s0004g08460 PE=4 SV=1	0.00282565	0.00565441	0.210499	0.584502
A5AUJ0	Scopoletin glucosyltransferase OS=Vitis vinifera OX=29760 GN=VIT_02s0033g00180 PE=4 SV=1	0.0330879	0.0316294	-0.135193	-0.45924
F6H1H5	eRF1_1 domain-containing protein OS=Vitis vinifera OX=29760 GN=VIT_18s0001g12240 PE=3 SV=1	0.00461443	0.0078177	-0.224366	-0.299372
F6HNF5	Phenylalanine ammonia-lyase OS=Vitis vinifera OX=29760 GN=VIT_13s0019g04460 PE=3 SV=1	0.00331944	0.00634375	-0.211413	-0.459393
D7SHU4	Aldedh domain-containing protein OS=Vitis vinifera OX=29760 GN=VIT_17s0000g08070 PE=3 SV=1	0.0480129	0.0416623	-0.174679	-0.0508859
D7STT1	Aminopeptidase OS=Vitis vinifera OX=29760 GN=VIT_04s0008g01430 PE=3 SV=1	1.65421e-06	6.09086e-05	-0.941391	-1.02563
E0CQM8	PsbP domain-containing protein OS=Vitis vinifera OX=29760 GN=VIT_18s0001g15360 PE=4 SV=1	0.049775	0.0426823	0.353287	0.53333
A5ATD8	Cytochrome b5 heme-binding domain-containing protein OS=Vitis vinifera OX=29760 GN=VIT_07s0005g06290 PE=3 SV=1	0.0235728	0.0246113	0.501524	0.748975
A5BX24	40S ribosomal protein S16 OS=Vitis vinifera OX=29760 GN=VIT_03s0063g00130 PE=3 SV=1	0.000353217	0.00145584	-0.559268	-2.01597
A5B0L2	Actin OS=Vitis vinifera OX=29760 GN=VIT_08s0007g06520 PE=3 SV=1	0.00165292	0.0039181	-0.301347	-0.216968
D7FBA7	Uncharacterized protein OS=Vitis vinifera OX=29760 GN=VIT_14s0108g00460 PE=3 SV=1	1.23286e-06	6.09086e-05	-1.0091	-3.73546
F6HV98	Cysteine proteinase inhibitor OS=Vitis vinifera OX=29760 GN=VIT_13s0084g00050 PE=3 SV=1	0.00314442	0.0060936	0.433324	0.811249
D7UCZ6	NAC-A/B domain-containing protein OS=Vitis vinifera OX=29760 GN=VIT_13s0067g00710 PE=4 SV=1	0.0018056	0.00417256	-0.0771428	0.327408
D7TMG2	Eukaryotic translation initiation factor 3 subunit F OS=Vitis vinifera OX=29760 GN=VIT_13s0019g03470 PE=3 SV=1	0.0431388	0.0384286	0.306966	0.537751
D7T6M3	Uncharacterized protein OS=Vitis vinifera OX=29760 GN=VIT_05s0020g02240 PE=4 SV=1	0.0145373	0.0171928	0.488202	0.416841
D7U318	Dolichyl-diphosphooligosaccharide--protein glycosyltransferase subunit 2 OS=Vitis vinifera OX=29760 GN=VIT_07s0005g03640 PE=3 SV=1	0.00411452	0.00719136	-0.590565	-0.560751
D7U122	SHSP domain-containing protein OS=Vitis vinifera OX=29760 GN=VIT_09s0002g06790 PE=3 SV=1	0.000599362	0.00197604	0.516811	0.869412
D7TVK9	PCI domain-containing protein OS=Vitis vinifera OX=29760 GN=VIT_02s0025g02010 PE=3 SV=1	0.0166042	0.0189086	0.209776	0.365729
A5BGY1	UDP-glucose 4-epimerase OS=Vitis vinifera OX=29760 GN=VIT_02s0025g01580 PE=3 SV=1	0.0142631	0.0169776	-0.491193	-0.257627
F6GUM1	E1 ubiquitin-activating enzyme OS=Vitis vinifera OX=29760 GN=VIT_06s0004g07060 PE=3 SV=1	0.0554161	0.0457247	-0.277012	-0.526272
D7TPQ0	Fe2OG dioxygenase domain-containing protein OS=Vitis vinifera OX=29760 GN=VIT_03s0063g01150 PE=3 SV=1	0.00356875	0.00661421	0.653495	0.702692
D7UCD0	Cysteine synthase OS=Vitis vinifera OX=29760 GN=VIT_15s0046g02300 PE=3 SV=1	0.0316281	0.0305926	0.304007	0.0359979
F6GV40	Histone H2B OS=Vitis vinifera OX=29760 GN=VIT_06s0004g04240 PE=3 SV=1	0.000598149	0.00197604	-0.501272	-1.6562
D7U0Q3	Aminotran_1_2 domain-containing protein OS=Vitis vinifera OX=29760 GN=VIT_09s0002g05250 PE=3 SV=1	8.08442e-05	0.000537959	-0.597565	-0.869295
F6GSZ1	RRM domain-containing protein OS=Vitis vinifera OX=29760 GN=VIT_17s0000g07330 PE=4 SV=1	0.0125641	0.0155659	0.161782	0.462521
E0CSN8	DUF3700 domain-containing protein OS=Vitis vinifera OX=29760 GN=VIT_19s0014g03130 PE=4 SV=1	0.00156801	0.00381507	0.0765207	0.44012
D7SM09	Glutamine--tRNA ligase OS=Vitis vinifera OX=29760 GN=VIT_15s0021g01230 PE=3 SV=1	0.000187654	0.000942201	0.759626	0.922368
D7SM33	ATP-synt_DE_N domain-containing protein OS=Vitis vinifera OX=29760 GN=VIT_15s0021g00920 PE=3 SV=1	0.00876187	0.0118608	0.534083	0.597253
F6GVX0	Chlorophyll a-b binding protein, chloroplastic OS=Vitis vinifera OX=29760 GN=VIT_18s0089g01170 PE=3 SV=1	0.00053617	0.00186245	-0.894486	0.159207
D7SJV3	Clathrin heavy chain OS=Vitis vinifera OX=29760 GN=VIT_06s0004g06860 PE=3 SV=1	1.86641e-06	6.44267e-05	-1.90505	-2.03359
D7UE33	PLAT domain-containing protein OS=Vitis vinifera OX=29760 GN=VIT_00s0304g00070 PE=4 SV=1	0.000576574	0.00196571	0.227165	0.442073
A5AEB4	Photosystem I reaction center subunit II, chloroplastic OS=Vitis vinifera OX=29760 GN=VIT_05s0020g03180 PE=3 SV=1	0.00572454	0.00890617	0.123227	0.306661
F6HCE0	Clathrin light chain OS=Vitis vinifera OX=29760 GN=VIT_13s0067g00550 PE=3 SV=1	0.000567006	0.00194509	0.232708	0.504399
D7U382	Epimerase domain-containing protein OS=Vitis vinifera OX=29760 GN=VIT_07s0005g04440 PE=4 SV=1	0.0168284	0.0190851	-0.298532	-0.384738
F6HS67	Dihydroxy-acid dehydratase OS=Vitis vinifera OX=29760 GN=VIT_05s0051g00830 PE=3 SV=1	0.0272274	0.0274914	-0.341545	-0.484525
B6VJU2	Cytochrome f OS=Vitis vinifera OX=29760 GN=petA PE=3 SV=1	0.00338057	0.00638437	-0.460722	-0.181107
Q0ZIZ3	Photosystem II CP47 reaction center protein OS=Vitis vinifera OX=29760 GN=psbB PE=3 SV=1	0.0267819	0.0272408	-0.421709	-0.384116
F6GUL7	Uncharacterized protein OS=Vitis vinifera OX=29760 GN=VIT_06s0004g07150 PE=3 SV=1	6.00189e-05	0.000436167	-1.26356	-2.75079
F6H3Q4	SHSP domain-containing protein OS=Vitis vinifera OX=29760 GN=VIT_04s0008g01530 PE=3 SV=1	3.78298e-05	0.000326463	0.975929	1.12297
D7SL30	Assimilatory sulfite reductase (ferredoxin) OS=Vitis vinifera OX=29760 GN=VIT_06s0004g02330 PE=3 SV=1	0.00125583	0.00322606	-0.0178348	-0.440704
F6HSS0	40S ribosomal protein S7 OS=Vitis vinifera OX=29760 GN=VIT_14s0006g02830 PE=3 SV=1	0.0510547	0.043448	0.0472233	-0.197617
D7U2N2	Nitrogen regulatory protein P-II-like OS=Vitis vinifera OX=29760 GN=VIT_07s0005g02010 PE=3 SV=1	0.000143652	0.000764406	0.760984	0.975289
A5BPT8	Phenylalanine ammonia-lyase OS=Vitis vinifera OX=29760 GN=VIT_06s0004g02620 PE=3 SV=1	0.00443162	0.00762963	-0.433893	-0.471395
F6I581	HATPase_c domain-containing protein OS=Vitis vinifera OX=29760 GN=VIT_19s0015g01090 PE=3 SV=1	0.001275	0.00324511	-0.410495	-0.544788
D7TIZ5	Pyruvate kinase OS=Vitis vinifera OX=29760 GN=VIT_08s0007g04170 PE=3 SV=1	1.20775e-05	0.000165374	-0.640684	-0.950311
A5BAI4	Chlorophyll a-b binding protein, chloroplastic OS=Vitis vinifera OX=29760 GN=VIT_10s0003g02890 PE=3 SV=1	0.00617186	0.00943344	-1.0542	-0.0278508
F6HUI7	RmlD_sub_bind domain-containing protein OS=Vitis vinifera OX=29760 GN=VIT_02s0025g04610 PE=4 SV=1	0.00231757	0.00484851	0.343542	0.290261
F6HPY1	40S ribosomal protein S25 OS=Vitis vinifera OX=29760 GN=VIT_13s0101g00470 PE=3 SV=1	1.12878e-05	0.000165374	-0.215071	-1.41975
F6HEW0	Usp domain-containing protein OS=Vitis vinifera OX=29760 GN=VIT_01s0011g03680 PE=4 SV=1	0.00444274	0.00762963	0.228994	0.124981
D7T3J3	Proline iminopeptidase OS=Vitis vinifera OX=29760 GN=VIT_03s0088g01170 PE=3 SV=1	0.00701896	0.010421	0.1944	0.343061
D7TRU8	Thioredoxin domain-containing protein OS=Vitis vinifera OX=29760 GN=VIT_00s0532g00030 PE=4 SV=1	0.00235201	0.00490198	0.26851	0.652012
F6GTM7	Adenosylhomocysteinase OS=Vitis vinifera OX=29760 GN=VIT_17s0000g09840 PE=3 SV=1	0.00783372	0.0111218	-0.393988	-0.408576
D7TRA9	3-hydroxyacyl-[acyl-carrier-protein] dehydratase OS=Vitis vinifera OX=29760 GN=VIT_00s0357g00020 PE=3 SV=1	0.0021782	0.00462704	0.258921	0.437289
D7TUA2	40S ribosomal protein S6 OS=Vitis vinifera OX=29760 GN=VIT_03s0017g01350 PE=3 SV=1	9.26611e-05	0.000580823	-1.32913	-2.33481
D7SNX7	VWFA domain-containing protein OS=Vitis vinifera OX=29760 GN=VIT_04s0023g03620 PE=3 SV=1	0.0314912	0.0305136	0.102299	0.228148
A5AHY0	GST N-terminal domain-containing protein OS=Vitis vinifera OX=29760 GN=VIT_00s0317g00050 PE=3 SV=1	0.00149176	0.00367816	0.642797	0.876326
D7T8C3	Reactive Intermediate Deaminase A, chloroplastic OS=Vitis vinifera OX=29760 GN=VIT_19s0090g00390 PE=3 SV=1	0.0125945	0.0155659	0.421039	0.775612
F6HVY9	DUF6817 domain-containing protein OS=Vitis vinifera OX=29760 GN=VIT_10s0071g00840 PE=4 SV=1	1.84663e-05	0.000208143	-0.858904	-0.956008
D7SYF3	Stress-response A/B barrel domain-containing protein OS=Vitis vinifera OX=29760 GN=VIT_05s0077g00170 PE=4 SV=1	0.0120203	0.0150424	1.00638	1.28237
F6HB97	Ribosomal_L6e_N domain-containing protein OS=Vitis vinifera OX=29760 GN=VIT_13s0064g01390 PE=3 SV=1	0.000595799	0.00197604	-1.14819	-1.67454
D7THV1	HP domain-containing protein OS=Vitis vinifera OX=29760 GN=VIT_08s0007g08690 PE=4 SV=1	0.00390979	0.00695413	-0.483696	-0.21074
A5BHY1	40S ribosomal protein S17 OS=Vitis vinifera OX=29760 GN=VIT_13s0073g00120 PE=3 SV=1	0.0183135	0.0203514	0.00379681	-0.326133
F6HKK9	Ribosomal protein OS=Vitis vinifera OX=29760 GN=VIT_08s0007g03340 PE=3 SV=1	0.000959022	0.00270241	-0.420348	-1.48688
A5B9M3	Aconitase_C domain-containing protein OS=Vitis vinifera OX=29760 GN=VIT_00s0551g00010 PE=4 SV=1	0.043361	0.0384785	0.00110976	0.557302
F6H2R3	Photosystem I reaction center subunit III OS=Vitis vinifera OX=29760 GN=VIT_00s0125g00280 PE=3 SV=1	0.000307731	0.00133828	-0.79145	-0.704239
D7SHN0	Trans-2-enoyl-CoA reductase, mitochondrial OS=Vitis vinifera OX=29760 GN=VIT_17s0000g08840 PE=4 SV=1	0.000430167	0.00167312	0.205251	0.317752
D7TE48	AB hydrolase-1 domain-containing protein OS=Vitis vinifera OX=29760 GN=VIT_12s0059g00230 PE=4 SV=1	0.00785345	0.0111218	-1.0605	-0.195579
F6I0D9	Photosystem I reaction center subunit N, chloroplastic OS=Vitis vinifera OX=29760 GN=VIT_04s0044g01410 PE=3 SV=1	0.0110918	0.0141807	0.394217	0.955425
F6H316	RNA helicase OS=Vitis vinifera OX=29760 GN=VIT_04s0008g05330 PE=4 SV=1	0.0479021	0.0416623	-0.110012	0.152548
F6GSN7	L-threonate dehydrogenase OS=Vitis vinifera OX=29760 GN=VIT_17s0000g02140 PE=3 SV=1	0.0313907	0.0304696	-0.286538	-0.64224
D7SV75	Eukaryotic translation initiation factor 3 subunit B OS=Vitis vinifera OX=29760 GN=VIT_04s0008g07070 PE=3 SV=1	0.000429649	0.00167312	-0.247703	-0.254426
F6H5F0	ADP/ATP translocase OS=Vitis vinifera OX=29760 GN=VIT_12s0028g03380 PE=3 SV=1	0.000265104	0.00117406	-0.705856	-1.17479
D7T2J8	Acetohydroxy-acid synthase small subunit OS=Vitis vinifera OX=29760 GN=VIT_05s0094g01110 PE=3 SV=1	0.0273452	0.0275098	-0.0105792	-0.32533
A5AY56	S-methyl-5-thioribose kinase OS=Vitis vinifera OX=29760 GN=VIT_03s0091g00080 PE=3 SV=1	0.0301089	0.0296423	-0.256007	-0.373507
D7SJC4	Aldose 1-epimerase OS=Vitis vinifera OX=29760 GN=VIT_17s0000g02260 PE=3 SV=1	0.00048668	0.00175683	0.53632	0.494591
D7SZI9	Ribosomal_L14e domain-containing protein OS=Vitis vinifera OX=29760 GN=VIT_05s0049g01310 PE=3 SV=1	4.27872e-05	0.000347969	-0.496657	-1.89354
A5BEM6	Glutamate-1-semialdehyde 2,1-aminomutase OS=Vitis vinifera OX=29760 GN=VIT_17s0000g00900 PE=3 SV=1	0.0490453	0.0422589	0.0145387	0.305816
F6HBA8	DRT100-like protein OS=Vitis vinifera OX=29760 GN=VIT_13s0064g01260 PE=2 SV=1	0.0003315	0.0014193	0.164359	0.491417
F6GU89	LRRNT_2 domain-containing protein OS=Vitis vinifera OX=29760 GN=VIT_06s0004g01750 PE=4 SV=1	1.30943e-05	0.000165374	0.493638	0.755205
D7TKA1	(S)-2-hydroxy-acid oxidase OS=Vitis vinifera OX=29760 GN=VIT_10s0003g03830 PE=3 SV=1	0.00945565	0.0126145	0.0970986	-0.428591
F6H0E6	Thioredoxin-like fold domain-containing protein OS=Vitis vinifera OX=29760 GN=VIT_18s0001g01080 PE=4 SV=1	0.0131907	0.0160468	0.735318	0.610159
F6I5Y8	Cyclase-like protein 2 OS=Vitis vinifera OX=29760 GN=VIT_03s0180g00080 PE=3 SV=1	0.00618301	0.00943344	0.509566	0.457072
D7STJ8	ATP-dependent 6-phosphofructokinase OS=Vitis vinifera OX=29760 GN=PFK PE=3 SV=1	0.00839298	0.0115304	-0.0722127	-0.460928
D7TQ06	Coatomer subunit gamma OS=Vitis vinifera OX=29760 GN=VIT_03s0063g02450 PE=3 SV=1	1.25772e-07	2.12347e-05	-1.43919	-1.65748
F6GWA0	ABC transporter domain-containing protein OS=Vitis vinifera OX=29760 GN=VIT_06s0061g00410 PE=4 SV=1	0.00521489	0.00842457	-0.189595	-0.591345
A5C962	Remorin OS=Vitis vinifera OX=29760 GN=VIT_16s0050g00080 PE=3 SV=1	0.00570141	0.00889525	-0.165916	0.844865
F6H7H1	Aspartic proteinase A1 OS=Vitis vinifera OX=29760 GN=VIT_10s0116g01210 PE=3 SV=1	0.00124958	0.003225	0.383257	0.706418
F6GUY5	NAD(P)-bd_dom domain-containing protein OS=Vitis vinifera OX=29760 GN=VIT_06s0004g05230 PE=4 SV=1	0.0240737	0.0249925	0.051001	0.240166
A5AV70	Sulfate adenylyltransferase OS=Vitis vinifera OX=29760 GN=VIT_05s0020g04210 PE=4 SV=1	0.00487108	0.00809996	0.389503	0.355402
D7TPX8	Dolichyl-diphosphooligosaccharide--protein glycosyltransferase 48 kDa subunit OS=Vitis vinifera OX=29760 GN=VIT_03s0063g02100 PE=3 SV=1	2.88241e-06	7.58081e-05	-0.879869	-1.12763
D7SUP9	Cytochrome b-c1 complex subunit 7 OS=Vitis vinifera OX=29760 GN=VIT_04s0008g05000 PE=3 SV=1	0.0110204	0.0141259	0.0577945	0.231669
D7TM20	Malate dehydrogenase [NADP], chloroplastic OS=Vitis vinifera OX=29760 GN=VIT_13s0019g05250 PE=3 SV=1	0.0466261	0.0408112	0.0136773	0.350812
D7TY88	Kunitz trypsin inhibitor 2 OS=Vitis vinifera OX=29760 GN=VIT_17s0119g00120 PE=4 SV=1	0.000193979	0.000956569	0.511561	0.346128
D7TW84	Glucose-methanol-choline oxidoreductase N-terminal domain-containing protein OS=Vitis vinifera OX=29760 GN=VIT_02s0025g04550 PE=3 SV=1	0.00380551	0.00691382	0.732238	0.828247
D7UDD5	Dolichyl-diphosphooligosaccharide--protein glycosyltransferase subunit 1 OS=Vitis vinifera OX=29760 GN=VIT_18s0122g00890 PE=3 SV=1	0.00389557	0.00695413	-0.447461	-0.47382
D7TPC1	DLH domain-containing protein OS=Vitis vinifera OX=29760 GN=VIT_07s0104g00410 PE=4 SV=1	0.0595207	0.0483434	0.197637	0.525759
A5C0T5	60S ribosomal protein L21-1 OS=Vitis vinifera OX=29760 GN=VIT_08s0007g06890 PE=3 SV=1	1.1815e-05	0.000165374	-0.609292	-1.67696
A5AFR3	Histone H2A OS=Vitis vinifera OX=29760 GN=VIT_06s0004g04270 PE=3 SV=1	0.0317502	0.030657	-0.530529	-0.832605
A5C4J2	40S ribosomal protein S19-3 OS=Vitis vinifera OX=29760 GN=VIT_17s0000g06980 PE=3 SV=1	0.00156231	0.00381507	0.0562961	-0.536308
D7U0V9	Cytochrome c domain-containing protein OS=Vitis vinifera OX=29760 GN=VIT_09s0002g05950 PE=4 SV=1	0.0251384	0.025775	-0.50835	-0.135444
A5CBB3	Thiol protease aleurain-like OS=Vitis vinifera OX=29760 GN=VIT_11s0016g01070 PE=3 SV=1	0.01757	0.0196663	0.78271	1.074
F6H4T6	NADH dehydrogenase [ubiquinone] flavoprotein 1, mitochondrial OS=Vitis vinifera OX=29760 GN=VIT_19s0027g00780 PE=3 SV=1	0.0237209	0.0247192	-0.0889488	-0.202867
D7T9G8	Photosystem II stability/assembly factor OS=Vitis vinifera OX=29760 GN=VIT_01s0011g02150 PE=3 SV=1	0.00338693	0.00638437	0.37956	0.611328
F6HA09	Alanine--glyoxylate transaminase OS=Vitis vinifera OX=29760 GN=VIT_06s0009g03740 PE=3 SV=1	0.0494951	0.04258	-0.237649	-0.375394
F6I7L9	Peptidase A1 domain-containing protein OS=Vitis vinifera OX=29760 GN=VIT_00s1206g00010 PE=3 SV=1	0.00120058	0.00315756	0.88766	1.01473
F6HAA8	Str_synth domain-containing protein OS=Vitis vinifera OX=29760 GN=VIT_06s0009g00850 PE=3 SV=1	0.00099984	0.00280226	-0.460611	-0.308437
F6HTT7	DNA damage-repair/toleration protein DRT102 OS=Vitis vinifera OX=29760 GN=VIT_14s0030g01720 PE=4 SV=1	0.00338035	0.00638437	0.0500717	0.374138
D7TXN8	Diphosphomevalonate decarboxylase OS=Vitis vinifera OX=29760 GN=VIT_13s0106g00790 PE=3 SV=1	0.00197431	0.00432706	-0.414283	-0.697495
D7SIR1	Agmatine deiminase OS=Vitis vinifera OX=29760 GN=VIT_17s0000g04660 PE=3 SV=1	0.0282225	0.0282381	0.208217	0.401844
D7T6V1	Long-chain-fatty-acid--CoA ligase OS=Vitis vinifera OX=29760 GN=VIT_05s0020g03080 PE=4 SV=1	0.00287022	0.00568671	-0.14835	-0.437418
F6GWQ0	Fructose-bisphosphate aldolase OS=Vitis vinifera OX=29760 GN=VIT_04s0023g03010 PE=3 SV=1	0.0206053	0.0224024	0.0299409	0.274574
D7SND0	Lactoylglutathione lyase OS=Vitis vinifera OX=29760 GN=VIT_06s0061g00460 PE=3 SV=1	0.0101473	0.0134076	0.370204	0.474462
F6HYI6	40S ribosomal protein S12 OS=Vitis vinifera OX=29760 GN=VIT_11s0037g00080 PE=3 SV=1	0.00111504	0.0030041	0.610199	0.933606
D7SKL7	Ribosomal_L23eN domain-containing protein OS=Vitis vinifera OX=29760 GN=VIT_06s0004g04090 PE=3 SV=1	0.00259762	0.00527454	-0.195388	-1.02528
E0CTU3	Aspartate aminotransferase OS=Vitis vinifera OX=29760 GN=VIT_12s0028g01820 PE=3 SV=1	0.0226739	0.0240534	0.00909303	-0.203807
A5B894	Succinate dehydrogenase subunit 5, mitochondrial OS=Vitis vinifera OX=29760 GN=VIT_18s0001g10780 PE=4 SV=1	0.00529158	0.00849583	0.196254	0.603469
F6GWN8	Ribosomal_L2_C domain-containing protein OS=Vitis vinifera OX=29760 GN=VIT_04s0023g03210 PE=3 SV=1	1.03639e-05	0.000165374	-1.43744	-2.3952
D7TK67	Calcyclin-binding protein OS=Vitis vinifera OX=29760 GN=VIT_10s0003g03510 PE=4 SV=1	0.0373023	0.0343944	-0.0607584	0.18706
D7SKD8	Oxysterol-binding protein-related protein 3C OS=Vitis vinifera OX=29760 GN=VIT_06s0004g04930 PE=3 SV=1	0.000477102	0.00174752	-0.541782	-0.215777
F6HK98	Str_synth domain-containing protein OS=Vitis vinifera OX=29760 GN=VIT_08s0007g05370 PE=3 SV=1	0.0148341	0.0174318	-0.644681	-0.808236
E0CRG5	Aminotransferase class I/classII domain-containing protein OS=Vitis vinifera OX=29760 GN=VIT_18s0001g04860 PE=3 SV=1	0.00138718	0.00346672	0.64809	-0.219563
D7UBZ3	PKS_ER domain-containing protein OS=Vitis vinifera OX=29760 GN=VIT_03s0180g00260 PE=3 SV=1	0.0392543	0.0354254	0.00901711	-0.274872
F6HI46	PHD-type domain-containing protein OS=Vitis vinifera OX=29760 GN=VIT_07s0151g00870 PE=3 SV=1	0.000120227	0.000698967	-0.41351	-1.55663
F6H0V3	Acetyl-CoA carboxylase OS=Vitis vinifera OX=29760 GN=VIT_18s0001g04980 PE=4 SV=1	0.000334293	0.00142024	-1.5679	-2.06347
F6HHD0	Secoisolariciresinol dehydrogenase OS=Vitis vinifera OX=29760 GN=VIT_06s0080g00980 PE=3 SV=1	0.00346294	0.0064901	0.282102	0.630547
F6GTT4	Tr-type G domain-containing protein OS=Vitis vinifera OX=29760 GN=VIT_17s0000g02860 PE=3 SV=1	0.00849876	0.0115613	-1.01064	-1.04597
F6HBK5	Aminotran_1_2 domain-containing protein OS=Vitis vinifera OX=29760 GN=VIT_03s0088g01040 PE=3 SV=1	0.0014311	0.00354441	-0.022743	-0.148019
A5BR79	Glycosyltransferase OS=Vitis vinifera OX=29760 GN=VIT_03s0063g00050 PE=3 SV=1	0.0228931	0.0242221	-0.187591	-0.16542
F6HRB9	Ubiquinol oxidase OS=Vitis vinifera OX=29760 GN=VIT_12s0142g00430 PE=3 SV=1	0.00833413	0.0115304	-0.542082	-0.655602
F6HRP4	Histone domain-containing protein OS=Vitis vinifera OX=29760 GN=VIT_07s0191g00130 PE=3 SV=1	0.00115854	0.00309116	-0.99292	-1.30497
F6HNQ6	SHSP domain-containing protein OS=Vitis vinifera OX=29760 GN=VIT_13s0019g02840 PE=3 SV=1	0.00760545	0.0108956	1.27449	1.23365
F6HZE2	S-adenosylmethionine synthase OS=Vitis vinifera OX=29760 GN=VIT_07s0005g02230 PE=3 SV=1	0.0396309	0.0356488	0.113702	-0.327706
A5B3K9	Ribosomal_S13_N domain-containing protein OS=Vitis vinifera OX=29760 GN=VIT_15s0048g00670 PE=3 SV=1	0.000933327	0.00267088	-1.03295	-2.47074
D7SY09	Phosphoinositide phospholipase C OS=Vitis vinifera OX=29760 GN=VIT_08s0105g00300 PE=4 SV=1	0.000227501	0.00107888	-0.345596	0.0101195
A5AJY2	Glutathione transferase OS=Vitis vinifera OX=29760 GN=VIT_18s0001g00690 PE=3 SV=1	0.00361985	0.00666784	0.333685	0.161251
D7SXW6	Basic secretory protease OS=Vitis vinifera OX=29760 GN=VIT_03s0091g00160 PE=4 SV=1	4.10893e-06	9.07752e-05	1.39823	-0.0864861
B6VJV1	Photosystem II protein D1 OS=Vitis vinifera OX=29760 GN=psbA PE=3 SV=1	0.00257696	0.00525191	-0.829536	-0.269333
A5C7R4	Ribosomal_L28e domain-containing protein OS=Vitis vinifera OX=29760 GN=VIT_09s0002g02560 PE=3 SV=1	0.000451844	0.00172107	-0.33067	-1.21265
F6HUM9	HATPase_c domain-containing protein OS=Vitis vinifera OX=29760 GN=VIT_02s0025g00280 PE=3 SV=1	0.0481697	0.0416623	-0.0944276	-0.568226
D7SW04	Aminotransferase class I/classII domain-containing protein OS=Vitis vinifera OX=29760 GN=VIT_07s0031g00980 PE=3 SV=1	0.00757268	0.0108917	0.160519	-0.67166
D7SLR0	Expansin-B2 OS=Vitis vinifera OX=29760 GN=VIT_15s0021g02700 PE=3 SV=1	0.000265719	0.00117406	-1.09345	-0.3358
F6GTQ4	RRM domain-containing protein OS=Vitis vinifera OX=29760 GN=VIT_17s0000g09680 PE=4 SV=1	0.00585751	0.0090115	0.169529	0.468711
F6H775	Caffeic acid 3-O-methyltransferase OS=Vitis vinifera OX=29760 GN=VIT_16s0098g00850 PE=3 SV=1	0.0195425	0.0215437	0.61185	-0.221308
D6CH07	60S ribosomal protein L23 OS=Vitis vinifera OX=29760 GN=VIT_05s0049g01790 PE=3 SV=1	0.0615847	0.0498621	-0.682602	-1.09698
F6I7K1	ATP-dependent 6-phosphofructokinase OS=Vitis vinifera OX=29760 GN=PFK PE=3 SV=1	0.0517921	0.0438728	-0.667548	-1.35626
F6GTJ2	Peptidase A1 domain-containing protein OS=Vitis vinifera OX=29760 GN=VIT_17s0000g03990 PE=3 SV=1	0.0123532	0.0154012	0.460242	0.553841
F6HF38	Alanine--tRNA ligase OS=Vitis vinifera OX=29760 GN=VIT_01s0011g02280 PE=3 SV=1	0.0249356	0.0256462	-0.560057	-0.387981
F6H0V8	Fn3_like domain-containing protein OS=Vitis vinifera OX=29760 GN=VIT_18s0001g05180 PE=4 SV=1	9.51132e-05	0.000583683	0.321823	0.709192
F6HSH9	GST N-terminal domain-containing protein OS=Vitis vinifera OX=29760 GN=VIT_14s0006g00630 PE=3 SV=1	0.000507114	0.00178396	0.360564	0.550008
D7T1A7	10 kDa chaperonin, mitochondrial OS=Vitis vinifera OX=29760 GN=VIT_06s0009g02550 PE=3 SV=1	0.00156338	0.00381507	0.4967	0.746578
F6GTP3	AAI domain-containing protein OS=Vitis vinifera OX=29760 GN=VIT_17s0000g03280 PE=4 SV=1	0.0327678	0.0314744	0.552886	0.797513
F6GT73	Geranylgeranyl diphosphate reductase OS=Vitis vinifera OX=29760 GN=VIT_17s0000g06280 PE=3 SV=1	0.00220767	0.00465385	-0.111658	-0.373441
E0CV68	Importin N-terminal domain-containing protein OS=Vitis vinifera OX=29760 GN=VIT_16s0098g01630 PE=4 SV=1	9.35955e-05	0.000580823	-0.984005	-1.2344
A5C0Z3	Heat shock cognate 70 kDa protein OS=Vitis vinifera OX=29760 GN=VIT_06s0004g04510 PE=3 SV=1	0.0389071	0.035285	1.29464	1.26897
B6VJS8	NADH dehydrogenase subunit 7 OS=Vitis vinifera OX=29760 GN=nad7 PE=3 SV=1	0.00317876	0.00613826	-0.306834	-0.527902
F6HLQ8	Pyruvate kinase OS=Vitis vinifera OX=29760 GN=VIT_08s0007g05490 PE=3 SV=1	0.00163647	0.00391362	-0.120845	-0.608084
Q0MYQ7	Germin-like protein OS=Vitis vinifera OX=29760 GN=VIT_14s0060g00120 PE=2 SV=1	0.00801505	0.0112927	0.445724	0.337966
F6I4M7	Stress-related protein OS=Vitis vinifera OX=29760 GN=VIT_14s0060g02140 PE=3 SV=1	0.0012746	0.00324511	-0.19589	-0.52779
F6H6U5	Bet_v_1 domain-containing protein OS=Vitis vinifera OX=29760 GN=VIT_05s0077g01540 PE=3 SV=1	0.000468005	0.00173478	0.804229	-0.711523
F6HDP6	Heat shock 70 kDa protein 8 OS=Vitis vinifera OX=29760 GN=VIT_05s0020g03330 PE=3 SV=1	0.00787445	0.011123	0.307031	0.118494
F6HF98	Aldo_ket_red domain-containing protein OS=Vitis vinifera OX=29760 GN=VIT_01s0011g06460 PE=4 SV=1	0.00075314	0.00237376	-0.711916	-0.088636
D7SVY1	Red chlorophyll catabolite reductase, chloroplastic OS=Vitis vinifera OX=29760 GN=VIT_07s0031g00680 PE=4 SV=1	0.00630868	0.00955015	0.205909	0.53105
F6GTX9	Carbamoyl-phosphate synthase (glutamine-hydrolyzing) OS=Vitis vinifera OX=29760 GN=VIT_06s0004g03360 PE=3 SV=1	0.00552038	0.00871124	-0.411427	-1.02393
D7T9W2	PHB domain-containing protein OS=Vitis vinifera OX=29760 GN=VIT_01s0011g00540 PE=3 SV=1	0.0109138	0.0140836	-0.37862	-0.303674
D7SMQ9	Allene-oxide cyclase OS=Vitis vinifera OX=29760 GN=VIT_14s0083g00110 PE=3 SV=1	5.55123e-05	0.000421802	-0.62976	-0.351714
F6HR74	Glutathione transferase OS=Vitis vinifera OX=29760 GN=VIT_19s0093g00190 PE=3 SV=1	0.00958459	0.0127557	-0.515745	0.161995
F6GUN5	Ribos_L4_asso_C domain-containing protein OS=Vitis vinifera OX=29760 GN=VIT_06s0004g00360 PE=3 SV=1	3.00776e-05	0.000276867	-0.812843	-1.76907
F6HK37	Leucine--tRNA ligase OS=Vitis vinifera OX=29760 GN=VIT_12s0035g01160 PE=3 SV=1	0.0126601	0.0156077	-0.615951	-0.856935
F6GWP0	GDP-mannose 4,6-dehydratase OS=Vitis vinifera OX=29760 GN=VIT_04s0023g03170 PE=3 SV=1	0.00242444	0.00503395	-0.4852	-0.947019
F6HVW3	ATP synthase delta chain, chloroplastic OS=Vitis vinifera OX=29760 GN=VIT_18s0164g00030 PE=3 SV=1	0.0120196	0.0150424	0.486872	0.814582
A5CBL0	60S ribosomal protein L22-2 OS=Vitis vinifera OX=29760 GN=VIT_14s0060g02310 PE=3 SV=1	0.00408592	0.00716405	0.0279975	-0.513623
D7TWR2	Peptidylprolyl isomerase OS=Vitis vinifera OX=29760 GN=VIT_14s0066g01410 PE=4 SV=1	0.0131846	0.0160468	0.240986	0.580528
D7TEW7	26S proteasome non-ATPase regulatory subunit 1 homolog OS=Vitis vinifera OX=29760 GN=VIT_10s0042g00800 PE=3 SV=1	0.010694	0.0138973	-0.584541	-0.340902
E0CV99	Cytochrome b5 heme-binding domain-containing protein OS=Vitis vinifera OX=29760 GN=VIT_16s0098g01230 PE=3 SV=1	0.0036339	0.00666784	1.09142	1.1374
D7SH72	Alpha-mannosidase OS=Vitis vinifera OX=29760 GN=VIT_17s0000g00290 PE=3 SV=1	0.0434038	0.0384785	0.521556	0.628949
F6GVJ8	T-complex protein 1 subunit epsilon OS=Vitis vinifera OX=29760 GN=VIT_01s0137g00250 PE=3 SV=1	0.0309894	0.0301862	-0.0603844	-0.286373
D7SY74	Bet_v_1 domain-containing protein OS=Vitis vinifera OX=29760 GN=VIT_05s0077g01530 PE=3 SV=1	0.00395305	0.00697537	0.863285	-0.498303
F6GU04	Protein disulfide-isomerase OS=Vitis vinifera OX=29760 GN=VIT_06s0004g02890 PE=3 SV=1	0.0360123	0.0335409	-0.24512	-0.15194
F6HTM3	Uncharacterized protein OS=Vitis vinifera OX=29760 GN=VIT_03s0017g01690 PE=4 SV=1	0.0234791	0.0245599	-0.826056	-0.416061
F6GU72	Ribosomal_L16 domain-containing protein OS=Vitis vinifera OX=29760 GN=VIT_06s0004g08260 PE=4 SV=1	5.21122e-06	0.000106599	-1.70946	-2.82423
A5AH72	Phosphoenolpyruvate carboxylase OS=Vitis vinifera OX=29760 GN=VIT_12s0028g02180 PE=3 SV=1	0.00444816	0.00762963	-0.366556	-0.841937
D7U5Z9	Delta(3,5)-Delta(2,4)-dienoyl-CoA isomerase, peroxisomal OS=Vitis vinifera OX=29760 GN=VIT_01s0146g00270 PE=3 SV=1	0.0242877	0.0251674	-0.0187406	0.110629
D7TN11	Monocopper oxidase-like protein SKU5 OS=Vitis vinifera OX=29760 GN=VIT_02s0154g00080 PE=3 SV=1	0.0296937	0.0293906	0.182044	-0.355155
A5ASC2	40S ribosomal protein S16 OS=Vitis vinifera OX=29760 GN=VIT_05s0020g02990 PE=3 SV=1	0.00362593	0.00666784	-0.45965	-2.37191
D7SI22	Flavonoid 3'-monooxygenase OS=Vitis vinifera OX=29760 GN=VIT_17s0000g07200 PE=3 SV=1	0.00269925	0.00542113	-0.939236	-1.21084
F6H7Q2	Phosphoribulokinase OS=Vitis vinifera OX=29760 GN=VIT_02s0109g00080 PE=3 SV=1	0.000460432	0.00173143	0.0416054	0.354288
D7TKQ8	Coatomer subunit epsilon OS=Vitis vinifera OX=29760 GN=VIT_10s0003g05630 PE=3 SV=1	2.1069e-05	0.000219163	0.390127	0.55176
F6HQY0	Uncharacterized protein OS=Vitis vinifera OX=29760 GN=VIT_08s0040g02670 PE=4 SV=1	0.0176704	0.019716	0.331564	0.64947
D7T9N8	Thioredoxin domain-containing protein OS=Vitis vinifera OX=29760 GN=VIT_01s0011g01370 PE=4 SV=1	0.00076503	0.00237376	1.34348	1.59014
F6H8Q8	Cyanate hydratase OS=Vitis vinifera OX=29760 GN=CYN PE=3 SV=1	0.03779	0.0346129	0.501152	0.684585
F6HLL8	Glucan endo-1,3-beta-D-glucosidase OS=Vitis vinifera OX=29760 GN=VIT_08s0007g06060 PE=3 SV=1	1.61802e-05	0.000186175	1.62914	0.0341502
F6I367	Epimerase domain-containing protein OS=Vitis vinifera OX=29760 GN=VIT_15s0048g01000 PE=4 SV=1	0.0558351	0.0459582	-0.241012	-0.118434
F6HHG2	Ribosomal protein OS=Vitis vinifera OX=29760 GN=VIT_06s0080g00400 PE=4 SV=1	0.008498	0.0115613	-0.272816	-1.08459
F6GSP9	Dihydropyrimidine dehydrogenase (NADP(+)) OS=Vitis vinifera OX=29760 GN=VIT_17s0000g01950 PE=3 SV=1	0.0365013	0.0338821	0.220955	0.79172
E0CTI4	26S proteasome non-ATPase regulatory subunit 2 homolog OS=Vitis vinifera OX=29760 GN=VIT_12s0028g03130 PE=3 SV=1	6.40177e-05	0.000453299	-1.38812	-1.64254
D7STS9	RanBD1 domain-containing protein OS=Vitis vinifera OX=29760 GN=VIT_04s0008g01410 PE=4 SV=1	0.029188	0.028994	0.0342396	0.514504
D7T1F3	EF-hand domain-containing protein OS=Vitis vinifera OX=29760 GN=VIT_06s0009g01910 PE=4 SV=1	0.0224399	0.0238799	-0.283711	0.230363
D7TCG0	12-oxophytodienoate reductase 3 protein OS=Vitis vinifera OX=29760 GN=OPR3 PE=2 SV=1	0.00935088	0.0125353	-0.0569893	-0.472107
E0CNN9	MO25-like protein OS=Vitis vinifera OX=29760 GN=VIT_10s0405g00020 PE=3 SV=1	0.00197271	0.00432706	-0.348116	-0.606023
D7U2F7	Phosphoribosylformylglycinamidine cyclo-ligase OS=Vitis vinifera OX=29760 GN=VIT_07s0005g01170 PE=3 SV=1	0.0498458	0.0426823	0.171397	0.315399
F6GTM6	MI domain-containing protein OS=Vitis vinifera OX=29760 GN=VIT_17s0000g09870 PE=3 SV=1	0.000599765	0.00197604	-1.30542	-1.16669
F6GVV0	60S ribosomal protein L7a OS=Vitis vinifera OX=29760 GN=VIT_14s0083g00970 PE=3 SV=1	1.31088e-05	0.000165374	-1.51704	-2.65144
F6HYQ5	Isoleucine--tRNA ligase OS=Vitis vinifera OX=29760 GN=VIT_05s0102g00100 PE=3 SV=1	0.000519287	0.00181522	-0.762962	-1.20166
F6I0Z2	PCI domain-containing protein OS=Vitis vinifera OX=29760 GN=VIT_03s0038g02590 PE=3 SV=1	1.3781e-05	0.000165463	-1.48952	-1.58454
F6H3X4	Acetolactate synthase OS=Vitis vinifera OX=29760 GN=VIT_14s0068g01960 PE=3 SV=1	0.0331009	0.0316294	0.350145	0.247288
F6HXR4	Acetylornithine transaminase OS=Vitis vinifera OX=29760 GN=VIT_09s0002g08670 PE=3 SV=1	0.00529047	0.00849583	-0.210316	0.232418
D7TVF4	Long-chain-fatty-acid--CoA ligase OS=Vitis vinifera OX=29760 GN=VIT_02s0025g01410 PE=4 SV=1	9.07217e-05	0.000580823	-0.801179	-1.3502
D7TM83	Dolichyl-diphosphooligosaccharide--protein glycosyltransferase subunit 1 OS=Vitis vinifera OX=29760 GN=VIT_13s0019g04410 PE=3 SV=1	0.0389903	0.0353025	-0.413279	-0.791567
F6HKX8	Protein SSUH2-like OS=Vitis vinifera OX=29760 GN=VIT_08s0007g01660 PE=4 SV=1	0.0138094	0.0166157	-0.54892	-0.495202
A5AHP0	Coatomer subunit beta OS=Vitis vinifera OX=29760 GN=VIT_04s0008g02320 PE=4 SV=1	0.00513423	0.00834018	-1.27142	-1.3438
F6GVK2	Very-long-chain 3-oxoacyl-CoA reductase 1 OS=Vitis vinifera OX=29760 GN=VIT_01s0137g00180 PE=3 SV=1	0.00312723	0.00608164	-0.732395	-1.41021
A5BL45	60S ribosomal protein L13a-4 OS=Vitis vinifera OX=29760 GN=VIT_05s0029g00020 PE=3 SV=1	0.000217282	0.00104774	-1.3152	-3.03593
F6HTL3	FAD-binding PCMH-type domain-containing protein OS=Vitis vinifera OX=29760 GN=VIT_03s0017g01490 PE=3 SV=1	0.0172672	0.0195025	0.444368	0.314398
F6H1W5	Folate gamma-glutamyl hydrolase OS=Vitis vinifera OX=29760 GN=VIT_19s0014g00980 PE=3 SV=1	0.00186502	0.00423393	-0.460934	0.00107517
D7SNV6	3-dehydroquinate synthase OS=Vitis vinifera OX=29760 GN=VIT_04s0023g03820 PE=3 SV=1	0.0273239	0.0275098	0.175047	-0.123776
F6HUX3	DUF1421 domain-containing protein OS=Vitis vinifera OX=29760 GN=VIT_14s0066g00800 PE=4 SV=1	0.00890911	0.0120013	0.393233	0.67154
F6HQD7	Abhydrolase_3 domain-containing protein OS=Vitis vinifera OX=29760 GN=VIT_03s0063g00820 PE=4 SV=1	0.0618505	0.0498793	0.337815	0.350522
F6HD47	RuvB-like helicase (Fragment) OS=Vitis vinifera OX=29760 GN=VIT_00s0322g00040 PE=3 SV=1	0.0374746	0.0344957	-0.958051	-0.207894
F6H9Z6	FHA domain-containing protein OS=Vitis vinifera OX=29760 GN=VIT_06s0009g01670 PE=4 SV=1	0.00383955	0.00691684	0.368185	0.605053
F6GXU1	40S ribosomal protein S4 OS=Vitis vinifera OX=29760 GN=VIT_08s0058g00390 PE=3 SV=1	2.71576e-06	7.58081e-05	-1.32763	-2.93053
F6H0J2	Protein TolB OS=Vitis vinifera OX=29760 GN=VIT_18s0001g02050 PE=4 SV=1	0.00243564	0.00503826	0.688957	0.720825
D7SS66	60S ribosomal protein L7-4 OS=Vitis vinifera OX=29760 GN=VIT_09s0054g00010 PE=3 SV=1	0.00032897	0.0014193	-0.505089	-1.89932
A5BDX1	DUF1681 domain-containing protein OS=Vitis vinifera OX=29760 GN=VIT_07s0005g03660 PE=4 SV=1	0.0578062	0.0472288	0.204902	0.226871
F6HK77	Ferredoxin OS=Vitis vinifera OX=29760 GN=VIT_12s0035g00270 PE=3 SV=1	0.0593561	0.0482808	-0.160055	0.647463
F6H4C4	PCI domain-containing protein OS=Vitis vinifera OX=29760 GN=VIT_07s0031g01970 PE=3 SV=1	1.152e-05	0.000165374	-1.01623	-1.14723
F6GTN2	40S ribosomal protein S7 OS=Vitis vinifera OX=29760 GN=VIT_17s0000g03530 PE=3 SV=1	0.00169008	0.00398906	-0.461598	-0.675855
F6H4Z9	UBC core domain-containing protein OS=Vitis vinifera OX=29760 GN=VIT_12s0028g02220 PE=4 SV=1	0.0165911	0.0189086	0.936647	1.40169
F6H9B7	Lipocln_cytosolic_FA-bd_dom domain-containing protein OS=Vitis vinifera OX=29760 GN=VIT_19s0177g00320 PE=3 SV=1	0.046031	0.0403542	0.236245	0.42683
D7U2J1	ATP-dependent Clp protease proteolytic subunit OS=Vitis vinifera OX=29760 GN=VIT_07s0005g01530 PE=3 SV=1	0.0367702	0.0340744	0.0795662	0.449192
F6GUS0	Transcription factor Pur-alpha 1 OS=Vitis vinifera OX=29760 GN=VIT_06s0004g00040 PE=3 SV=1	0.00539139	0.00858123	0.36852	0.496379
D7SKQ2	Glutathione S-transferase L3 OS=Vitis vinifera OX=29760 GN=VIT_06s0004g03690 PE=3 SV=1	0.0246065	0.0253692	0.357656	0.463606
D7TQJ1	t-SNARE coiled-coil homology domain-containing protein OS=Vitis vinifera OX=29760 GN=VIT_08s0040g02130 PE=3 SV=1	0.0231535	0.0244398	0.0701187	0.382155
F6HEX2	Alpha-xylosidase 1 OS=Vitis vinifera OX=29760 GN=VIT_01s0011g03450 PE=3 SV=1	0.00828959	0.0115304	0.58117	0.858765
D7TFN0	U2 small nuclear ribonucleoprotein A OS=Vitis vinifera OX=29760 GN=VIT_01s0150g00590 PE=3 SV=1	0.0451033	0.0397936	-0.166615	0.304259
D7TDJ3	ATP citrate synthase OS=Vitis vinifera OX=29760 GN=VIT_01s0127g00260 PE=3 SV=1	0.000122222	0.000703163	-0.815869	-1.08918
F6HGA5	REF/SRPP-like protein OS=Vitis vinifera OX=29760 GN=VIT_01s0010g03600 PE=3 SV=1	0.00299652	0.00588964	-0.756323	-0.80354
F6GU55	ADP/ATP translocase OS=Vitis vinifera OX=29760 GN=VIT_06s0004g01910 PE=3 SV=1	0.00109092	0.00296809	-0.613349	-1.19037
B6VJV3	ATP synthase protein MI25 OS=Vitis vinifera OX=29760 GN=atp4 PE=3 SV=1	0.0268978	0.0273084	-0.442708	-0.859638
D7TCH5	KH type-2 domain-containing protein OS=Vitis vinifera OX=29760 GN=VIT_11s0016g01380 PE=3 SV=1	0.00011178	0.00065677	-0.349058	-0.660525
D7TFC0	ABC transporter E family member 2 OS=Vitis vinifera OX=29760 GN=VIT_02s0087g00770 PE=4 SV=1	0.00521669	0.00842457	-0.292631	-0.570515
F6GXM7	40S ribosomal protein S15 OS=Vitis vinifera OX=29760 GN=VIT_07s0141g00710 PE=3 SV=1	0.00244729	0.00504347	-0.509509	-1.78167
A5AE63	Chlorophyll a-b binding protein, chloroplastic OS=Vitis vinifera OX=29760 GN=VIT_13s0019g04140 PE=3 SV=1	8.38023e-08	2.12347e-05	0.300974	1.12427
F6HFI8	Nicotinate-nucleotide pyrophosphorylase [carboxylating] OS=Vitis vinifera OX=29760 GN=VIT_01s0011g04800 PE=3 SV=1	0.0312542	0.0303906	0.848191	0.332553
D7U6H3	Omega-hydroxypalmitate O-feruloyl transferase OS=Vitis vinifera OX=29760 GN=VIT_00s0207g00010 PE=4 SV=1	0.0480867	0.0416623	0.280252	0.10913
D7U3Z9	ACB domain-containing protein OS=Vitis vinifera OX=29760 GN=VIT_02s0033g01330 PE=3 SV=1	2.57229e-05	0.000249243	2.22315	2.56155
F6HBJ7	Inorganic diphosphatase OS=Vitis vinifera OX=29760 GN=VIT_03s0088g01290 PE=3 SV=1	0.0474184	0.041439	0.586263	0.690666
D7SPM8	Membrane-associated 30 kDa protein, chloroplastic OS=Vitis vinifera OX=29760 GN=VIT_04s0023g00780 PE=3 SV=1	0.0213241	0.0229294	-0.481776	-0.429684
F6HRV9	Phospholipase/carboxylesterase/thioesterase domain-containing protein OS=Vitis vinifera OX=29760 GN=VIT_00s0515g00010 PE=4 SV=1	0.0332033	0.0316725	0.552108	0.676277
F6HL41	Aldo_ket_red domain-containing protein OS=Vitis vinifera OX=29760 GN=VIT_08s0007g01040 PE=3 SV=1	0.0356624	0.0333839	0.282944	0.485519
F6GY49	60S ribosomal protein L3 OS=Vitis vinifera OX=29760 GN=VIT_18s0072g00340 PE=3 SV=1	1.55458e-06	6.09086e-05	-2.63186	-4.01739
D7SYS4	MHD domain-containing protein OS=Vitis vinifera OX=29760 GN=VIT_00s0225g00220 PE=3 SV=1	0.0165961	0.0189086	-0.389463	-0.817287
F6HL85	TOG domain-containing protein OS=Vitis vinifera OX=29760 GN=VIT_08s0007g00740 PE=4 SV=1	0.00385726	0.00691684	0.263481	0.162393
F6HGX8	Arginine--tRNA ligase OS=Vitis vinifera OX=29760 GN=VIT_11s0016g02990 PE=3 SV=1	0.000870467	0.00254732	-0.589169	-0.95565
F6I347	Abhydrolase_3 domain-containing protein OS=Vitis vinifera OX=29760 GN=VIT_15s0048g01390 PE=4 SV=1	0.012598	0.0155659	0.246762	-0.255247
D7T0J3	Serine/arginine-rich splicing factor RSZ22 OS=Vitis vinifera OX=29760 GN=VIT_04s0069g00800 PE=4 SV=1	0.0593472	0.0482808	0.466365	0.230462
A5B271	Vacuolar protein sorting-associated protein 32-like 2 OS=Vitis vinifera OX=29760 GN=VIT_09s0002g02750 PE=4 SV=1	0.00510704	0.00832047	0.0854699	0.457428
F6HUY7	50S ribosomal protein L12, chloroplastic OS=Vitis vinifera OX=29760 GN=VIT_14s0066g01110 PE=3 SV=1	0.00022855	0.00107888	0.917195	1.31959
A5BSE8	Inhibitor I9 domain-containing protein OS=Vitis vinifera OX=29760 GN=VIT_18s0117g00130 PE=4 SV=1	0.00645072	0.00968142	0.136309	0.70319
D7SYA9	Acyl-CoA dehydrogenase IBR3 OS=Vitis vinifera OX=29760 GN=VIT_05s0077g01940 PE=3 SV=1	4.82376e-06	0.000102469	-1.10141	-1.42951
D7SU52	Proteasome subunit beta OS=Vitis vinifera OX=29760 GN=VIT_04s0008g02850 PE=3 SV=1	0.0571891	0.0468632	0.149002	0.367173
E0CQT6	L-ascorbate oxidase-like OS=Vitis vinifera OX=29760 GN=VIT_18s0001g00470 PE=3 SV=1	0.0102422	0.01348	0.296343	0.580725
D7SV08	Ribosomal_S17_N domain-containing protein OS=Vitis vinifera OX=29760 GN=VIT_04s0008g06220 PE=3 SV=1	0.000142163	0.000764406	-0.773933	-2.23201
D7TAL0	SHSP domain-containing protein OS=Vitis vinifera OX=29760 GN=VIT_01s0010g02290 PE=3 SV=1	0.0102508	0.01348	0.662513	0.580985
F6I727	UDP-rhamnose:rhamnosyltransferase 1 OS=Vitis vinifera OX=29760 GN=VIT_00s0218g00150 PE=4 SV=1	0.0359504	0.0335398	-0.87609	-0.527182
F6HI42	Chalcone_isomerase domain-containing protein OS=Vitis vinifera OX=29760 GN=VIT_07s0151g01060 PE=3 SV=1	0.0173204	0.0195227	-0.327172	-0.435958
D7SM46	Ras-related protein RABH1b OS=Vitis vinifera OX=29760 GN=VIT_15s0021g00640 PE=4 SV=1	0.0201773	0.0220674	-0.0237189	-0.373527
F6HJZ9	TIP120 domain-containing protein OS=Vitis vinifera OX=29760 GN=VIT_12s0035g01840 PE=3 SV=1	0.0010153	0.00280226	-1.34583	-1.25276
F6HP21	Stilbene synthase OS=Vitis vinifera OX=29760 GN=VIT_16s0100g01130 PE=3 SV=1	0.0288693	0.028781	0.457486	-0.972588
F6H8X5	3-hydroxyisobutyrate dehydrogenase-like 3, mitochondrial OS=Vitis vinifera OX=29760 GN=VIT_12s0034g01860 PE=4 SV=1 3-hydroxyisobutyrate dehydrogenase-like 3, mitochondrial OS=Vitis vinifera OX=29760 GN=VIT_12s0034g01860 PE=4 SV=1	0.0233722	0.0244945	-0.0333136	0.375283
A5BHE6	Photosystem I reaction center subunit VI, chloroplastic OS=Vitis vinifera OX=29760 GN=VIT_09s0002g04320 PE=3 SV=1	4.55015e-05	0.000364213	0.385117	0.930529
D7TSM7	60S ribosomal protein L13 OS=Vitis vinifera OX=29760 GN=VIT_14s0006g00820 PE=3 SV=1	3.908e-07	3.59734e-05	-2.02266	-2.74112
F6HDJ6	Pyruvate, phosphate dikinase OS=Vitis vinifera OX=29760 GN=VIT_05s0020g02310 PE=3 SV=1	9.88018e-05	0.000593138	-0.661452	-1.1434
F6HM03	FAD-binding PCMH-type domain-containing protein OS=Vitis vinifera OX=29760 GN=VIT_10s0003g05450 PE=3 SV=1	4.09837e-05	0.000346447	1.01565	-0.536659
F6HHM5	HATPase_c domain-containing protein OS=Vitis vinifera OX=29760 GN=VIT_12s0057g00670 PE=3 SV=1	0.0143893	0.0170542	-0.0413021	-0.521476
F6HPS4	EF-hand domain-containing protein OS=Vitis vinifera OX=29760 GN=VIT_13s0156g00120 PE=4 SV=1	0.029981	0.0296178	0.551024	1.05428
D7T8R2	Bet_v_1 domain-containing protein OS=Vitis vinifera OX=29760 GN=VIT_01s0011g05150 PE=4 SV=1	0.002625	0.00529124	0.523191	0.977339
A5AX91	60S ribosomal protein L18a OS=Vitis vinifera OX=29760 GN=VIT_10s0003g03150 PE=3 SV=1	0.00229927	0.00482851	-1.50017	-3.78731
D7SPN8	W2 domain-containing protein OS=Vitis vinifera OX=29760 GN=VIT_04s0023g00670 PE=3 SV=1	0.0306572	0.0299683	-0.681095	-0.574288
F6HT17	PCI domain-containing protein OS=Vitis vinifera OX=29760 GN=VIT_02s0012g02660 PE=3 SV=1	1.98973e-05	0.000215478	-1.45473	-1.37817
F6H0B6	AAA domain-containing protein OS=Vitis vinifera OX=29760 GN=VIT_18s0001g00190 PE=3 SV=1	0.0380245	0.03477	0.372873	1.05598
D7TTK2	60S ribosomal protein L37a OS=Vitis vinifera OX=29760 GN=VIT_02s0012g00100 PE=3 SV=1	0.000183526	0.000929927	-0.495619	-2.05416
F6HHB0	Galactinol--sucrose galactosyltransferase OS=Vitis vinifera OX=29760 GN=VIT_11s0016g05770 PE=3 SV=1	0.000479885	0.00174752	-1.33422	-0.707792
F6HVU3	Protein argonaute 1 OS=Vitis vinifera OX=29760 GN=VIT_17s0053g00680 PE=3 SV=1	1.04323e-05	0.000165374	-0.840712	-1.24631
F6H727	Usp domain-containing protein OS=Vitis vinifera OX=29760 GN=VIT_05s0077g01070 PE=4 SV=1	0.048202	0.0416623	0.136692	0.527883
F6HDN6	Lipoxygenase OS=Vitis vinifera OX=29760 GN=VIT_05s0020g03170 PE=3 SV=1	0.0021985	0.00465227	-1.01251	-0.80862
F6GT37	Mitochondrial phosphate carrier protein 3, mitochondrial OS=Vitis vinifera OX=29760 GN=VIT_17s0000g00400 PE=3 SV=1	0.0447947	0.039648	-0.811922	-1.0119
D7SHA5	PCI domain-containing protein OS=Vitis vinifera OX=29760 GN=VIT_17s0000g10250 PE=4 SV=1	0.0115259	0.0145612	-1.3089	-1.56452
F6HK75	Protein kinase domain-containing protein OS=Vitis vinifera OX=29760 GN=VIT_12s0035g00310 PE=3 SV=1	0.000365996	0.00148633	-0.791799	-0.564022
D7T2A7	Peptidylprolyl isomerase OS=Vitis vinifera OX=29760 GN=VIT_05s0094g00100 PE=4 SV=1	0.0115476	0.0145612	0.260186	0.471805
F6HX23	Coatomer subunit beta' OS=Vitis vinifera OX=29760 GN=VIT_09s0002g04810 PE=3 SV=1	0.00164395	0.00391362	-0.739054	-0.555588
F6HJU0	Eukaryotic translation initiation factor 3 subunit D OS=Vitis vinifera OX=29760 GN=VIT_00s0880g00020 PE=3 SV=1	0.0335806	0.0318673	-0.527809	-0.185634
A5BIA1	Ribosomal_L18e/L15P domain-containing protein OS=Vitis vinifera OX=29760 GN=VIT_14s0060g01930 PE=3 SV=1	2.97765e-08	1.64457e-05	-2.74925	-3.10448
D7TRU0	PKS_ER domain-containing protein OS=Vitis vinifera OX=29760 GN=VIT_00s0371g00100 PE=3 SV=1	0.0158935	0.0183641	-0.0608728	0.269244
F6I4C2	Protein transport protein SEC23 OS=Vitis vinifera OX=29760 GN=VIT_05s0062g00130 PE=3 SV=1	0.0238802	0.0248383	-0.69909	-1.84421
A5ASW8	Chlorophyll a-b binding protein, chloroplastic OS=Vitis vinifera OX=29760 GN=VIT_12s0055g01110 PE=3 SV=1	0.00506508	0.00831523	-0.975681	-0.185811
F6HBE7	Protein RETICULATA-related 4, chloroplastic OS=Vitis vinifera OX=29760 GN=VIT_13s0064g00160 PE=3 SV=1	0.0050533	0.00831523	-0.430707	-0.471594
D7SQY6	EGF_CA domain-containing protein OS=Vitis vinifera OX=29760 GN=VIT_08s0058g01360 PE=3 SV=1	0.0154451	0.0179587	-0.46163	-0.582687
D7SVM9	Uncharacterized protein OS=Vitis vinifera OX=29760 GN=VIT_14s0068g01760 PE=4 SV=1	0.0166043	0.0189086	-0.474391	-1.09148
F6HNM7	SHSP domain-containing protein OS=Vitis vinifera OX=29760 GN=VIT_13s0019g03160 PE=3 SV=1	0.000632693	0.00205553	0.969347	1.09363
F6HFS7	KOW domain-containing protein OS=Vitis vinifera OX=29760 GN=VIT_01s0011g01820 PE=3 SV=1	2.63196e-05	0.000250628	-0.933407	-2.57949
D7TN47	SHSP domain-containing protein OS=Vitis vinifera OX=29760 GN=VIT_02s0154g00480 PE=3 SV=1	0.00118283	0.00312577	0.788928	0.894398
D7T3A6	Ubiquitinyl hydrolase 1 OS=Vitis vinifera OX=29760 GN=VIT_13s0073g00610 PE=3 SV=1	0.00746915	0.0107991	-1.19385	-0.887634
F6I0F6	Alcohol dehydrogenase 1 OS=Vitis vinifera OX=29760 GN=VIT_04s0044g01120 PE=3 SV=1	0.0584574	0.0476903	0.0928636	-1.61449
F6HKA4	Glutamine amidotransferase type-2 domain-containing protein OS=Vitis vinifera OX=29760 GN=VIT_08s0007g05260 PE=3 SV=1	0.00134874	0.00341704	-0.51261	-1.31196
D7T7L1	V-type proton ATPase subunit H OS=Vitis vinifera OX=29760 GN=VIT_16s0039g01610 PE=3 SV=1	5.98592e-05	0.000436167	-1.05763	-0.962606
F6H344	Glutathione peroxidase OS=Vitis vinifera OX=29760 GN=VIT_04s0008g06780 PE=3 SV=1	0.000260984	0.00117189	0.841839	1.32243
F6HNN4	SHSP domain-containing protein OS=Vitis vinifera OX=29760 GN=VIT_13s0019g03090 PE=3 SV=1	0.0391688	0.0354061	0.518564	0.616996
F6I327	FAS1 domain-containing protein OS=Vitis vinifera OX=29760 GN=VIT_15s0048g01750 PE=3 SV=1	0.00101256	0.00280226	0.171675	1.11801
A5ALF3	LEA_2 domain-containing protein OS=Vitis vinifera OX=29760 GN=VIT_08s0007g02350 PE=4 SV=1	0.0521805	0.0440679	0.0381169	-0.349595
E0CTP8	DUF1681 domain-containing protein OS=Vitis vinifera OX=29760 GN=VIT_12s0028g02380 PE=4 SV=1	0.00382829	0.00691684	-0.13006	0.161686
D7TAV6	60S ribosomal protein L17-2 OS=Vitis vinifera OX=29760 GN=VIT_01s0010g03370 PE=3 SV=1	0.00195685	0.00432312	-0.661285	-1.55628
F6HQA1	Thioredoxin domain-containing protein OS=Vitis vinifera OX=29760 GN=VIT_03s0063g00280 PE=4 SV=1	0.0080836	0.0113603	0.283316	0.267193
D7T232	PHB domain-containing protein OS=Vitis vinifera OX=29760 GN=VIT_16s0022g01690 PE=4 SV=1	0.0615619	0.0498621	-0.409609	-0.731375
F6H739	Acetate/butyrate--CoA ligase AAE7, peroxisomal OS=Vitis vinifera OX=29760 GN=VIT_05s0077g01270 PE=4 SV=1	1.62555e-06	6.09086e-05	-0.860955	-1.15143
E0CT66	Protein transport protein Sec24-like OS=Vitis vinifera OX=29760 GN=VIT_19s0014g05310 PE=3 SV=1	0.0502115	0.0429289	-0.455912	-1.24733
F6HXP8	SHSP domain-containing protein OS=Vitis vinifera OX=29760 GN=VIT_09s0002g00640 PE=3 SV=1	0.00558298	0.00878492	0.77583	1.16506
D7SKW9	Beta-galactosidase OS=Vitis vinifera OX=29760 GN=VIT_06s0004g03020 PE=3 SV=1	0.0303516	0.029828	0.501788	0.88537
F6HJ95	Ribosomal_L16 domain-containing protein OS=Vitis vinifera OX=29760 GN=VIT_01s0150g00580 PE=4 SV=1	0.00287268	0.00568671	-0.653971	-27.9312
D7U6F9	Alpha-galactosidase OS=Vitis vinifera OX=29760 GN=VIT_00s0375g00030 PE=3 SV=1	0.0538663	0.0448727	0.580989	0.606062
A5ACR7	V-type proton ATPase subunit OS=Vitis vinifera OX=29760 GN=VIT_14s0108g00080 PE=3 SV=1	0.0033448	0.00637017	-0.976267	-0.524974
F6HLL3	60S ribosomal protein L6 OS=Vitis vinifera OX=29760 GN=VIT_08s0007g06150 PE=3 SV=1	2.11786e-05	0.000219163	-1.12197	-2.24126
F6HZ59	Exocyst complex component OS=Vitis vinifera OX=29760 GN=VIT_07s0005g00680 PE=3 SV=1	0.036969	0.0342012	-0.543139	-0.567848
F6I4J3	Glutamate--tRNA ligase OS=Vitis vinifera OX=29760 GN=VIT_14s0060g00110 PE=3 SV=1	0.000581535	0.00197046	-1.34513	-1.86207
E0CV77	Thylakoid lumenal 17.4 kDa protein, chloroplastic OS=Vitis vinifera OX=29760 GN=VIT_16s0098g01540 PE=4 SV=1	0.00777584	0.0110972	-0.06193	0.61357
F6HMX8	tRNA-synt_His domain-containing protein OS=Vitis vinifera OX=29760 GN=VIT_18s0001g03600 PE=4 SV=1	0.000783055	0.0024027	-0.839645	-0.833144
F6HYX4	MlaD domain-containing protein OS=Vitis vinifera OX=29760 GN=VIT_05s0102g01210 PE=4 SV=1	0.0213346	0.0229294	-0.684293	-0.865019
D7TQB6	GST N-terminal domain-containing protein OS=Vitis vinifera OX=29760 GN=VIT_08s0040g03040 PE=4 SV=1	0.0339714	0.0321276	1.03848	1.05626
Q9FES0	Glutamate dehydrogenase OS=Vitis vinifera OX=29760 GN=gdhA PE=3 SV=1	0.0271584	0.027472	-0.217496	-0.699202
F6HKY1	Tubulin beta chain OS=Vitis vinifera OX=29760 GN=VIT_08s0007g01630 PE=3 SV=1	0.0345518	0.0325096	-0.370432	-0.387638
D7TW06	Glutathione S-transferase T1 OS=Vitis vinifera OX=29760 GN=VIT_02s0025g03620 PE=3 SV=1	0.000231412	0.00108314	-0.932277	-1.73506
F6HX39	Integrase catalytic domain-containing protein OS=Vitis vinifera OX=29760 GN=VIT_09s0002g05110 PE=4 SV=1	0.0174062	0.0195397	-0.761629	-0.91367
D7U3G3	Uncharacterized protein OS=Vitis vinifera OX=29760 GN=VIT_07s0005g05850 PE=4 SV=1	0.00551066	0.00871124	0.597953	1.02281
E0CQ92	Synaptotagmin-2 OS=Vitis vinifera OX=29760 GN=VIT_18s0001g14630 PE=3 SV=1	0.000559935	0.00193284	-1.18401	-1.11062
F6HBY3	Nudix hydrolase domain-containing protein OS=Vitis vinifera OX=29760 GN=VIT_09s0018g01600 PE=4 SV=1	0.0300305	0.0296178	-0.758905	-0.633843
F6HS75	Eukaryotic translation initiation factor 3 subunit E OS=Vitis vinifera OX=29760 GN=VIT_00s0252g00070 PE=3 SV=1	0.000807561	0.00245066	-1.27191	-1.07936
D7TXY0	Serine/threonine-protein phosphatase OS=Vitis vinifera OX=29760 GN=VIT_10s0071g00950 PE=3 SV=1	0.0349484	0.0327711	-0.719423	-0.274192
D7SLN8	Glucosidase 2 subunit beta OS=Vitis vinifera OX=29760 GN=VIT_06s0004g00140 PE=4 SV=1	0.0483167	0.0416962	0.104277	-0.417402
D7UDD6	Outer envelope pore protein 21, chloroplastic OS=Vitis vinifera OX=29760 GN=VIT_18s0122g00880 PE=3 SV=1	0.0531124	0.0445008	-0.0501299	0.310975
F6HPS0	Serine/threonine-protein phosphatase OS=Vitis vinifera OX=29760 GN=VIT_13s0156g00060 PE=3 SV=1	0.0141838	0.0169196	-0.973408	-0.404589
D7TD95	AMP-binding domain-containing protein OS=Vitis vinifera OX=29760 GN=VIT_12s0057g01270 PE=4 SV=1	0.000258978	0.00117189	-0.964137	-1.72125
F6I408	CRAL-TRIO domain-containing protein OS=Vitis vinifera OX=29760 GN=VIT_18s0041g00420 PE=4 SV=1	0.0149754	0.0175604	-1.23173	-0.995861
D7SKJ4	RRM domain-containing protein OS=Vitis vinifera OX=29760 GN=VIT_06s0004g04340 PE=4 SV=1	0.0427086	0.0381069	-0.635924	-1.39301
F6HGW7	Ectonucleotide pyrophosphatase/phosphodiesterase family member 3 OS=Vitis vinifera OX=29760 GN=VIT_11s0016g02300 PE=4 SV=1	0.0232316	0.0244398	-0.166432	-0.349008
F6I0M3	Diaminopimelate decarboxylase 1, chloroplastic OS=Vitis vinifera OX=29760 GN=VIT_03s0038g04490 PE=3 SV=1	0.0130688	0.015969	-0.324866	-0.812354
F6HRW7	Thioredoxin domain-containing protein OS=Vitis vinifera OX=29760 GN=VIT_10s0597g00030 PE=3 SV=1	0.0346174	0.0325159	0.766448	1.12004
D7SLX0	Palmitoyl-protein thioesterase 1 OS=Vitis vinifera OX=29760 GN=VIT_15s0021g01760 PE=4 SV=1	0.014128	0.0168895	0.364419	0.774203
F6I089	Methyltransferase OS=Vitis vinifera OX=29760 GN=VIT_02s0033g01120 PE=3 SV=1	7.93375e-06	0.000146062	-0.929845	-1.55459
D7U2I4	Peptidase_S9 domain-containing protein OS=Vitis vinifera OX=29760 GN=VIT_07s0005g01460 PE=4 SV=1	0.0076148	0.0108956	-0.050197	-0.361186
F6H8R6	GLTP domain-containing protein OS=Vitis vinifera OX=29760 GN=VIT_05s0049g01330 PE=4 SV=1	0.00246137	0.00505363	0.554923	1.18266
F6I0M1	AAA domain-containing protein OS=Vitis vinifera OX=29760 GN=VIT_03s0038g04510 PE=3 SV=1	0.0103854	0.013624	-1.24087	-0.855206
F6HC66	Leuk-A4-hydro_C domain-containing protein OS=Vitis vinifera OX=29760 GN=VIT_13s0067g03300 PE=3 SV=1	0.00118017	0.00312577	-0.848839	-0.620408
D7TV41	Beta-adaptin-like protein OS=Vitis vinifera OX=29760 GN=VIT_02s0025g00100 PE=3 SV=1	6.28198e-05	0.000450593	-1.51609	-1.55016
D7U4I8	Usp domain-containing protein OS=Vitis vinifera OX=29760 GN=VIT_03s0038g04750 PE=4 SV=1	0.00712317	0.0105191	0.672076	1.10625
F6H2Y0	Eukaryotic translation initiation factor 3 subunit L OS=Vitis vinifera OX=29760 GN=VIT_04s0008g03750 PE=3 SV=1	0.00822527	0.0114719	-0.759363	-0.939229
F6H105	GRAM domain-containing protein OS=Vitis vinifera OX=29760 GN=VIT_18s0001g07130 PE=3 SV=1	0.0534987	0.0446338	-0.40338	0.154479
A5AW13	Ribosomal_L2_C domain-containing protein OS=Vitis vinifera OX=29760 GN=VIT_12s0134g00060 PE=3 SV=1	2.20707e-06	6.77209e-05	-1.65558	-3.1558
D7SPN1	Thioredoxin domain-containing protein OS=Vitis vinifera OX=29760 GN=VIT_04s0023g00740 PE=4 SV=1	0.0108117	0.0140172	1.47524	1.8465
F6I106	L-ascorbate peroxidase OS=Vitis vinifera OX=29760 GN=VIT_03s0038g02320 PE=3 SV=1	0.0104097	0.013624	-0.709493	-0.546955
F6HGH6	FAD-binding PCMH-type domain-containing protein OS=Vitis vinifera OX=29760 GN=VIT_01s0010g01200 PE=4 SV=1	0.0011221	0.00300845	-1.71503	-1.68809
D7SVE1	Ribonuclease OS=Vitis vinifera OX=29760 GN=VIT_14s0068g00720 PE=4 SV=1	0.00744279	0.0107991	-0.576204	-0.906854
F6I019	60S ribosomal protein L13a-4 OS=Vitis vinifera OX=29760 GN=VIT_07s0005g06490 PE=3 SV=1	0.00302123	0.00591717	-0.856559	-1.2016
F6H425	Cytochrome b-c1 complex subunit Rieske, mitochondrial OS=Vitis vinifera OX=29760 GN=VIT_14s0068g01030 PE=3 SV=1	0.00203731	0.00442999	-1.65739	-0.834907
D7T4E4	40S ribosomal protein S26 OS=Vitis vinifera OX=29760 GN=VIT_13s0067g02700 PE=3 SV=1	1.08933e-06	6.09086e-05	-1.88522	-2.55815
A5AHJ5	Thaumatin-like protein OS=Vitis vinifera OX=29760 GN=VIT_02s0025g04270 PE=4 SV=1	0.00476726	0.00797873	0.725701	-1.43593
D0VBC7	3-phosphoshikimate 1-carboxyvinyltransferase OS=Vitis vinifera OX=29760 GN=VIT_15s0048g00350 PE=2 SV=2	0.00631138	0.00955015	0.138484	-0.358156
F6HUT2	GDSL esterase/lipase OS=Vitis vinifera OX=29760 GN=VIT_14s0066g00250 PE=3 SV=1	0.0246203	0.0253692	0.29293	1.00517
D7T4W1	Synaptotagmin-5 OS=Vitis vinifera OX=29760 GN=VIT_11s0118g00230 PE=3 SV=1	3.29322e-06	8.26756e-05	-0.935282	-0.818886
F6H1Z6	Protein transport protein Sec24-like OS=Vitis vinifera OX=29760 GN=VIT_19s0014g01900 PE=3 SV=1	0.00346653	0.0064901	-1.21908	-2.26736
D7U7H0	PAP_fibrillin domain-containing protein OS=Vitis vinifera OX=29760 GN=VIT_15s0048g02190 PE=3 SV=1	0.0186345	0.0206665	-0.78698	-1.23238
F6I272	Str_synth domain-containing protein OS=Vitis vinifera OX=29760 GN=VIT_04s0210g00080 PE=3 SV=1	0.0106497	0.0138724	0.622456	0.77398
A5BD13	60S ribosomal protein L32-1 OS=Vitis vinifera OX=29760 GN=VIT_10s0003g02650 PE=3 SV=1	0.00137961	0.00346348	-1.36927	-1.80365
F6HT67	Uncharacterized protein OS=Vitis vinifera OX=29760 GN=VIT_02s0012g01680 PE=3 SV=1	0.00088854	0.00256935	-0.793144	-1.34676
D7TE06	Methylcrotonoyl-CoA carboxylase subunit alpha, mitochondrial OS=Vitis vinifera OX=29760 GN=VIT_07s0151g00460 PE=4 SV=1	0.0381466	0.0348241	-0.532259	-0.877552
E0CU26	ECH_2 domain-containing protein OS=Vitis vinifera OX=29760 GN=VIT_12s0028g00590 PE=4 SV=1	0.0563378	0.0462343	-0.850783	-0.591292
F6HEK1	Calcium-dependent protein kinase 2 OS=Vitis vinifera OX=29760 GN=VIT_19s0090g00410 PE=4 SV=1	0.000681125	0.0021745	-1.26794	-1.3466
D7TD11	NADH:ubiquinone reductase (non-electrogenic) OS=Vitis vinifera OX=29760 GN=VIT_12s0057g00260 PE=3 SV=1	0.0323115	0.0310903	-0.750098	-0.889281
F6HG38	Signal recognition particle subunit SRP72 OS=Vitis vinifera OX=29760 GN=VIT_01s0010g02370 PE=3 SV=1	0.00414106	0.00721214	-1.24877	-1.6891
A5AU08	Glutathione peroxidase OS=Vitis vinifera OX=29760 GN=VIT_05s0102g00120 PE=3 SV=1	0.00093055	0.00267088	0.757452	1.20223
D7TQZ8	(S)-2-hydroxy-acid oxidase OS=Vitis vinifera OX=29760 GN=VIT_19s0093g00510 PE=3 SV=1	0.00369783	0.00676268	0.656082	-0.117747
F6GXZ2	Protein LURP-one-related 15 OS=Vitis vinifera OX=29760 GN=VIT_08s0058g00870 PE=3 SV=1	0.022042	0.0235472	-0.811257	-0.626628
D7SJB1	Amidase domain-containing protein OS=Vitis vinifera OX=29760 GN=VIT_17s0000g02400 PE=4 SV=1	0.0357603	0.033419	-0.398545	-0.616818
F6I6Y5	UVR domain-containing protein OS=Vitis vinifera OX=29760 GN=VIT_18s0122g00110 PE=4 SV=1	0.0293213	0.0290742	-0.485965	-0.297333
F6HLE2	5-oxoprolinase OS=Vitis vinifera OX=29760 GN=VIT_08s0007g00060 PE=3 SV=1	0.00216947	0.00462628	-0.888303	-1.13872
D7T3Z8	Hydroxyisourate hydrolase OS=Vitis vinifera OX=29760 GN=VIT_09s0018g01180 PE=4 SV=1	0.021868	0.0234066	-0.308714	-1.02773
A5AEY1	Histone H3 OS=Vitis vinifera OX=29760 GN=VIT_04s0044g00560 PE=3 SV=1	0.00042898	0.00167312	-0.714777	-0.601586
D7SN01	Dynamin GTPase OS=Vitis vinifera OX=29760 GN=VIT_18s0089g00350 PE=3 SV=1	0.0099495	0.0132095	-0.591575	-1.06791
B6VJV5	NADH dehydrogenase subunit 9 OS=Vitis vinifera OX=29760 GN=nad9 PE=3 SV=1	0.0128827	0.0158115	-0.54367	-0.838017
F6HGW0	CAF1C_H4-bd domain-containing protein OS=Vitis vinifera OX=29760 GN=VIT_11s0016g02170 PE=3 SV=1	0.00567663	0.00888168	0.61438	1.15701
F6HIW7	RING-type domain-containing protein OS=Vitis vinifera OX=29760 GN=VIT_13s0047g00170 PE=4 SV=1	0.0270617	0.0274244	-0.193626	0.23082
D7SP43	Aldehyde dehydrogenase OS=Vitis vinifera OX=29760 GN=VIT_04s0023g02810 PE=3 SV=1	0.000943489	0.00267228	-1.02857	-0.69472
F6I100	SKP1-like protein OS=Vitis vinifera OX=29760 GN=VIT_03s0038g02480 PE=3 SV=1	0.0394276	0.0355238	2.33417	1.91444
A5BBT9	Prefoldin subunit 5 OS=Vitis vinifera OX=29760 GN=VIT_10s0042g00150 PE=3 SV=1	0.00193546	0.00429304	25.4524	26.3534
F6H4J6	Nicotinate phosphoribosyltransferase OS=Vitis vinifera OX=29760 GN=VIT_07s0031g00460 PE=3 SV=1	0.000871699	0.00254732	-1.01331	-1.80651
D7SL01	Cytokinin riboside 5'-monophosphate phosphoribohydrolase OS=Vitis vinifera OX=29760 GN=VIT_06s0004g02680 PE=3 SV=1	0.00176563	0.00411462	-0.286197	0.525131
D7TQ50	PCI domain-containing protein OS=Vitis vinifera OX=29760 GN=VIT_08s0040g00430 PE=4 SV=1	0.0530857	0.0445008	0.469131	-0.584305
F6H2H5	Ribosomal_L2_C domain-containing protein OS=Vitis vinifera OX=29760 GN=VIT_19s0014g04760 PE=3 SV=1	0.00192686	0.00429118	-2.05272	-2.26477
F6H3H7	ATP synthase subunit b', chloroplastic OS=Vitis vinifera OX=29760 GN=VIT_04s0008g05590 PE=3 SV=1	0.0304419	0.0298636	0.809478	1.56098
D7T8G1	Annexin OS=Vitis vinifera OX=29760 GN=VIT_01s0011g06300 PE=3 SV=1	1.8887e-05	0.000208628	-1.25275	-1.62659
F6GW98	4-coumarate--CoA ligase-like 7 OS=Vitis vinifera OX=29760 GN=VIT_06s0061g00450 PE=4 SV=1	0.0385178	0.0350542	-0.615959	-1.15583
F6H792	Large ribosomal subunit protein uL6 alpha-beta domain-containing protein OS=Vitis vinifera OX=29760 GN=VIT_16s0098g00730 PE=3 SV=1	0.00508221	0.00831523	-0.64176	-0.873318
D7SN66	AP-2 complex subunit alpha OS=Vitis vinifera OX=29760 GN=VIT_06s0061g01170 PE=3 SV=1	8.22347e-05	0.000540698	-1.57599	-2.321
A5BFH4	UDP-glucose: anthocyanidin 5,3-O-glucosyltransferase OS=Vitis vinifera OX=29760 GN=VIT_18s0041g00740 PE=3 SV=1	0.045732	0.0402197	-0.721099	-0.776267
E0CV25	Oxalate--CoA ligase OS=Vitis vinifera OX=29760 GN=VIT_16s0050g00390 PE=3 SV=1	1.58883e-05	0.000186175	-1.84594	-1.6821
A5BEL8	Vacuolar protein sorting-associated protein 28 homolog OS=Vitis vinifera OX=29760 GN=VIT_00s0404g00080 PE=3 SV=1	0.0138388	0.0166157	0.866728	1.29798
F6HZ61	AB hydrolase-1 domain-containing protein OS=Vitis vinifera OX=29760 GN=VIT_07s0005g00700 PE=4 SV=1	0.0223866	0.0238692	-0.519151	-0.721401
F6HHI1	Protein thylakoid formation 1, chloroplastic OS=Vitis vinifera OX=29760 GN=VIT_12s0057g00020 PE=3 SV=1	0.0056762	0.00888168	-1.37561	-0.735819
F6HJY4	Glutathione transferase OS=Vitis vinifera OX=29760 GN=VIT_12s0035g02110 PE=3 SV=1	0.0385567	0.0350542	-0.654571	-0.826313
F6HSQ0	KOW domain-containing protein OS=Vitis vinifera OX=29760 GN=VIT_14s0006g02470 PE=3 SV=1	0.00203652	0.00442999	-1.14128	-4.04259
F6GXF5	4-coumarate--CoA ligase OS=Vitis vinifera OX=29760 GN=VIT_11s0052g01090 PE=4 SV=1	0.00534124	0.00852599	-1.04243	-1.30716
F6HLR2	Prefoldin subunit 6 OS=Vitis vinifera OX=29760 GN=VIT_10s0003g03260 PE=3 SV=1	0.00379935	0.00691382	0.782369	0.845915
F6I0G4	PMEI domain-containing protein OS=Vitis vinifera OX=29760 GN=VIT_04s0044g01000 PE=3 SV=1	0.0108833	0.014077	0.553021	1.02087
D7SH25	60S ribosomal protein L7a OS=Vitis vinifera OX=29760 GN=VIT_17s0000g00980 PE=3 SV=1	1.12763e-06	6.09086e-05	-2.25486	-3.746
F6HN96	Ribosomal_L23eN domain-containing protein OS=Vitis vinifera OX=29760 GN=VIT_13s0019g00250 PE=3 SV=1	0.0309854	0.0301862	-0.0651306	-1.29368
D7TF52	60S ribosomal protein L13 OS=Vitis vinifera OX=29760 GN=VIT_13s0047g01160 PE=3 SV=1	0.0016029	0.00386589	-3.04338	-4.19322
D7SP77	Cysteine protease RD19A OS=Vitis vinifera OX=29760 GN=VIT_04s0023g02450 PE=3 SV=1	0.0540043	0.04492	0.460954	1.15641
D7SQ45	UDP-glucose flavonoid 3-O-glucosyltransferase (GT6) OS=Vitis vinifera OX=29760 GN=VIT_11s0052g01600 PE=3 SV=1	0.0551292	0.045581	-0.835531	-0.507336
D7U4X1	Protein kinase domain-containing protein OS=Vitis vinifera OX=29760 GN=VIT_03s0038g03270 PE=3 SV=1	0.0513982	0.043673	-1.58441	-0.573374
F6H0R6	UDP-glycosyltransferase OS=Vitis vinifera OX=29760 GN=VIT_18s0001g06060 PE=4 SV=1	0.00415253	0.00721214	-0.785153	-0.197442
D7TIZ1	TRASH domain-containing protein OS=Vitis vinifera OX=29760 GN=VIT_08s0007g04210 PE=3 SV=1	0.000127933	0.000713715	-1.97131	-2.54531
D7TX82	RING-type E3 ubiquitin transferase OS=Vitis vinifera OX=29760 GN=VIT_13s0084g00680 PE=4 SV=1	0.0433086	0.0384785	-0.713571	-1.32681
F6HIN2	Dihydroorotate dehydrogenase (quinone), mitochondrial OS=Vitis vinifera OX=29760 GN=VIT_10s0042g00140 PE=3 SV=1	0.00392843	0.00695413	-0.820886	-1.18901
D7TDH2	Pantothenate kinase 1 OS=Vitis vinifera OX=29760 GN=VIT_01s0127g00490 PE=4 SV=1	0.0154225	0.0179587	-0.878934	-2.6807
D7TNQ7	PABS domain-containing protein OS=Vitis vinifera OX=29760 GN=VIT_01s0026g00240 PE=3 SV=1	0.0503798	0.0430062	-0.636084	-0.161554
F6HY18	Protein ROOT HAIR DEFECTIVE 3 homolog OS=Vitis vinifera OX=29760 GN=VIT_09s0002g02200 PE=3 SV=1	0.0278612	0.027978	-0.788717	-0.800324
F6GVV2	UDP-arabinopyranose mutase OS=Vitis vinifera OX=29760 GN=VIT_14s0083g01100 PE=3 SV=1	0.000168682	0.000862628	-0.946915	-0.405175
D7TGQ9	Non-lysosomal glucosylceramidase OS=Vitis vinifera OX=29760 GN=VIT_12s0035g01220 PE=3 SV=1	0.00818042	0.0114382	-0.430672	-1.47539
D7TVZ9	Protein kinase domain-containing protein OS=Vitis vinifera OX=29760 GN=VIT_02s0025g03550 PE=3 SV=1	0.00856566	0.0116237	-1.26864	-0.70346
D7T502	Ribosomal_L14e domain-containing protein OS=Vitis vinifera OX=29760 GN=VIT_11s0118g00670 PE=3 SV=1	0.0361356	0.0335991	-1.18644	-2.43275
D7TJZ9	Coatomer subunit zeta OS=Vitis vinifera OX=29760 GN=VIT_10s0003g02760 PE=3 SV=1	0.0119626	0.0150424	-0.703048	-0.447588
D7T427	Vps53_N domain-containing protein OS=Vitis vinifera OX=29760 GN=VIT_09s0018g01620 PE=3 SV=1	0.0329015	0.031548	-0.703021	-2.16258
D7UAI9	GOLD domain-containing protein OS=Vitis vinifera OX=29760 GN=VIT_19s0015g00700 PE=3 SV=1	0.0110234	0.0141259	-0.361603	-0.230521
F6H1J1	MHD domain-containing protein OS=Vitis vinifera OX=29760 GN=VIT_18s0001g13000 PE=3 SV=1	3.50048e-06	8.40579e-05	-2.24619	-1.85586
D7T238	Ribosomal_S13_N domain-containing protein OS=Vitis vinifera OX=29760 GN=VIT_16s0022g01590 PE=3 SV=1	0.0120382	0.0150424	-0.889083	-1.17205
F6GXU4	E1 ubiquitin-activating enzyme OS=Vitis vinifera OX=29760 GN=VIT_08s0058g00320 PE=3 SV=1	0.0150844	0.0176508	-0.794716	-0.9488
D7TLE9	Protein phosphatase methylesterase 1 OS=Vitis vinifera OX=29760 GN=VIT_18s0001g05770 PE=3 SV=1	0.0251541	0.025775	-0.885265	-0.78454
E0CQX9	PCI domain-containing protein OS=Vitis vinifera OX=29760 GN=VIT_18s0001g01120 PE=3 SV=1	0.0028549	0.00568671	-1.05836	-1.59335
E0CTU6	60S ribosomal protein L11 OS=Vitis vinifera OX=29760 GN=VIT_12s0028g01800 PE=3 SV=1	0.0426312	0.0380993	-0.754794	-0.91856
D7TL13	Cysteine synthase OS=Vitis vinifera OX=29760 GN=VIT_08s0056g00820 PE=3 SV=1	0.0202388	0.0220909	-1.13733	-1.26619
D7SY21	SelT-like protein OS=Vitis vinifera OX=29760 GN=VIT_08s0105g00440 PE=4 SV=1	0.0209497	0.0226431	-2.16792	-2.28815
D7SHZ2	Transportin MOS14 OS=Vitis vinifera OX=29760 GN=VIT_17s0000g07530 PE=4 SV=1	0.00253493	0.00518538	-0.572117	-0.746891
F6HQC9	Abhydrolase_3 domain-containing protein OS=Vitis vinifera OX=29760 GN=VIT_03s0063g00730 PE=4 SV=1	0.0208975	0.022631	-1.21968	-1.00382
F6HK49	Coiled-coil domain-containing protein 47 OS=Vitis vinifera OX=29760 GN=VIT_12s0035g00840 PE=4 SV=1	0.0148246	0.0174318	-1.04729	-1.23829
D7SHY4	NTP_transferase domain-containing protein OS=Vitis vinifera OX=29760 GN=VIT_17s0000g07640 PE=4 SV=1	0.00488369	0.00809996	-1.00793	-1.47811
D7U509	Importin N-terminal domain-containing protein OS=Vitis vinifera OX=29760 GN=VIT_03s0038g02830 PE=4 SV=1	0.000346694	0.0014443	-1.43281	-1.40202
D7TNP9	AP-1 complex subunit gamma OS=Vitis vinifera OX=29760 GN=VIT_01s0026g00310 PE=3 SV=1	0.000245374	0.00112001	-1.07432	-1.57254
F6HVD8	NAD(P)H dehydrogenase (quinone) OS=Vitis vinifera OX=29760 GN=VIT_13s0084g00880 PE=4 SV=1	0.0199285	0.0218819	-0.794832	0.21965
F6HAH8	Phospholipase D OS=Vitis vinifera OX=29760 GN=VIT_00s0264g00100 PE=3 SV=1	0.00120636	0.00315773	-1.27788	-1.89185
D7U4M3	Histidinol-phosphatase OS=Vitis vinifera OX=29760 GN=VIT_03s0038g04370 PE=3 SV=1	0.00354386	0.00660375	0.107545	0.574131
E0CVT5	Calcium-dependent protein kinase 21 OS=Vitis vinifera OX=29760 GN=VIT_10s0116g01800 PE=4 SV=1	0.00508876	0.00831523	-0.883629	-0.92147
D7SXH7	U-box domain-containing protein OS=Vitis vinifera OX=29760 GN=VIT_14s0108g01390 PE=3 SV=1	0.0010397	0.00284274	-1.62342	-1.9972
D7U8M2	Ubiquitinyl hydrolase 1 OS=Vitis vinifera OX=29760 GN=VIT_08s0032g00600 PE=3 SV=1	0.0522049	0.0440679	-1.08541	-0.755314
D7SRG8	RanBD1 domain-containing protein OS=Vitis vinifera OX=29760 GN=VIT_08s0217g00030 PE=4 SV=1	0.0290528	0.0289118	-0.464212	0.446058
F6H932	UDP-glucose:glycoprotein glucosyltransferaseOS=Vitis vinifera OX=29760 GN=VIT_12s0034g02230 PE=3 SV=1	0.0479793	0.0416623	-1.64181	-1.24316
D7TKV8	GOLD domain-containing protein OS=Vitis vinifera OX=29760 GN=VIT_08s0056g00110 PE=4 SV=1	0.051053	0.043448	-1.47698	-1.08122
F6GWY0	RRM domain-containing protein OS=Vitis vinifera OX=29760 GN=VIT_04s0023g01470 PE=3 SV=1	0.000126603	0.000713506	-1.47917	-3.10361
F6H6H8	Chitinase OS=Vitis vinifera OX=29760 GN=VIT_16s0050g02220 PE=3 SV=1	0.000463968	0.00173143	3.23563	-20.7637
F6I6F2	Importin N-terminal domain-containing protein OS=Vitis vinifera OX=29760 GN=VIT_15s0046g00300 PE=3 SV=1	0.000123764	0.000704694	-3.13387	-3.54212
F6GWE5	Epimerase domain-containing protein OS=Vitis vinifera OX=29760 GN=VIT_05s0029g00420 PE=4 SV=1	0.000836534	0.00249741	0.119475	-23.6875
F6HKY4	Fructose-bisphosphatase OS=Vitis vinifera OX=29760 GN=VIT_08s0007g01570 PE=3 SV=1	0.0159566	0.0183986	-2.10178	-0.711792
D7T325	Actin-related protein 7 OS=Vitis vinifera OX=29760 GN=VIT_13s0064g00730 PE=3 SV=1	0.0047053	0.00792305	-0.286754	-23.6337
F6H064	Cytochrome P450, family 83, subfamily B1, polypeptide (CYP71) 1 OS=Vitis vinifera OX=29760 GN=VIT_18s0001g13790 PE=3 SV=1	0.00164179	0.00391362	-2.18492	-1.55885
A5BVQ5	Importin N-terminal domain-containing protein OS=Vitis vinifera OX=29760 GN=VIT_16s0039g02220 PE=3 SV=1	0.007236	0.0106339	-2.51076	-2.01521
D7U325	EF-hand domain-containing protein OS=Vitis vinifera OX=29760 GN=VIT_07s0005g03730 PE=4 SV=1	0.054933	0.0454875	-0.771251	-1.1805
F6GXH0	NADPH--cytochrome P450 reductase OS=Vitis vinifera OX=29760 GN=VIT_11s0052g00880 PE=3 SV=1	0.00441427	0.00762963	24.6586	24.7121
D7THW7	Insulin-degrading enzyme-like 1, peroxisomal OS=Vitis vinifera OX=29760 GN=VIT_08s0007g08490 PE=3 SV=1	0.0372382	0.0343927	-1.64694	-2.02984
F6HA89	Flavonoid 3',5'-hydroxylase 2 (F3′5′H) OS=Vitis vinifera OX=29760 GN=VIT_06s0009g02840 PE=3 SV=1	0.000629626	0.00205553	-24.3177	-24.3177
F6H359	Malic enzyme OS=Vitis vinifera OX=29760 GN=VIT_04s0008g00180 PE=3 SV=1	0.00094001	0.00267228	-0.385755	-26.4402
F6HAU1	BAG family molecular chaperone regulator 7 OS=Vitis vinifera OX=29760 GN=VIT_16s0022g00640 PE=4 SV=1	0.00143075	0.00354441	-1.34869	-1.65813
D7SPN2	Peptidase A1 domain-containing protein OS=Vitis vinifera OX=29760 GN=VIT_04s0023g00730 PE=3 SV=1	0.0545146	0.0452762	-1.19569	0.46725
F6H0E7	Alba domain-containing protein OS=Vitis vinifera OX=29760 GN=VIT_18s0001g01090 PE=4 SV=1	6.81188e-05	0.000464473	-24.7209	-24.7209
F6H6E9	Mediator of RNA polymerase II transcription subunit 36a OS=Vitis vinifera OX=29760 GN=VIT_16s0050g00880 PE=3 SV=1	0.00191562	0.00428343	-26.9241	-1.57167
F6I345	Synaptotagmin-5 OS=Vitis vinifera OX=29760 GN=VIT_15s0048g01410 PE=3 SV=1	0.0421903	0.0377665	-1.76204	-1.09574
D7UCW9	Bifunctional fucokinase/fucose pyrophosphorylase OS=Vitis vinifera OX=29760 GN=VIT_15s0046g00110 PE=4 SV=1	8.68565e-05	0.000564368	-25.5833	-25.5833
F6H6W6	Ribosomal_L18e/L15P domain-containing protein OS=Vitis vinifera OX=29760 GN=VIT_05s0077g02070 PE=3 SV=1	2.88009e-06	7.58081e-05	-26.396	-26.396
